# Supplementary material for: 3-(2-Bromo­acet­yl)phenyl benzoate
Source: Acta Crystallogr Sect E Struct Rep Online. 2013 Feb 2;69(Pt 3):o322. doi: 10.1107/S1600536813002900 (PMC3588407; doi:10.1107/S1600536813002900)
Supplement: Supplementary file 1 [file e-69-0o322-sup1.cif]

##############################################################################
#                                                                            #
# This CIF contains the data in a paper accepted for publication in          #
# Acta Crystallographica Section E. It conforms to the requirements of       #
# Notes for Authors for Acta Crystallographica Section E, and has been       #
# peer reviewed under the auspices of the IUCr Commission on Journals.       #
#                                                                            #
# Full details of the Crystallographic Information File format               #
# are given in the paper "The Crystallographic Information File (CIF):       #
# a New Standard Archive File for Crystallography" by S. R. Hall, F. H.      #
# Allen and I. D. Brown [Acta Cryst. (1991), A47, 655-685].                  #
#                                                                            #
# The current version of the core CIF dictionary is obtainable from          #
# ftp://ftp.iucr.org/pub/cif_core.dic.                                       #
#                                                                            #
# Software is freely available for graphical display of the structure(s)     #
# in this CIF. For information consult the CIF software page                 #
# http://www.iucr.org/resources/cif/software.                                #
#                                                                            #
# This file may be used for bona fide research purposes within the           #
# scientific community so long as proper attribution is given to the journal # 
# article from which it was obtained.                                        #
#                                                                            #
##############################################################################
data_I
_audit_creation_method     SHELXL-97
_chemical_name_systematic
;
3-(2-Bromoacetyl)phenyl benzoate
;
_chemical_name_common     ?
_chemical_formula_moiety     'C15 H11 Br O3'
_chemical_formula_sum     'C15 H11 Br O3'
_chemical_formula_iupac     'C15 H11 Br O3'
_chemical_formula_weight     319.15
_chemical_melting_point     378
_symmetry_cell_setting     monoclinic
_symmetry_space_group_name_H-M     'P 21/n'
_symmetry_space_group_name_Hall     '-P 2yn'
loop_
    _symmetry_equiv_pos_as_xyz
    'x, y, z'
    '-x+1/2, y+1/2, -z+1/2'
    '-x, -y, -z'
    'x-1/2, -y-1/2, z-1/2'
_cell_length_a     12.5055(4)
_cell_length_b     5.4409(2)
_cell_length_c     19.5178(6)
_cell_angle_alpha     90.00
_cell_angle_beta     90.859(2)
_cell_angle_gamma     90.00
_cell_volume     1327.86(8)
_cell_formula_units_Z     4
_cell_measurement_reflns_used     2344
_cell_measurement_theta_min     1.92
_cell_measurement_theta_max     25.00
_cell_measurement_temperature     296(2)
_exptl_crystal_description     plate
_exptl_crystal_colour     colourless
_exptl_crystal_size_max     0.24
_exptl_crystal_size_mid     0.20
_exptl_crystal_size_min     0.12
_exptl_crystal_density_diffrn     1.596
_exptl_crystal_density_meas     ?
_exptl_crystal_density_method     'not measured'
_exptl_crystal_F_000     640
_exptl_absorpt_coefficient_mu     3.096
_exptl_absorpt_correction_type     multi-scan
_exptl_absorpt_process_details     '(SADABS; Sheldrick, 2007)'
_exptl_absorpt_correction_T_min     0.7700
_exptl_absorpt_correction_T_max     1.0000
_exptl_special_details
;
3-(Bromo acetyl) phenyl benzoate: it was obtained as an off-white solid; M.P:
378k; GCMS data m/e 320 1H NMR (300 MHz, CDCl3, \d, p.p.m.): 4.46 (s 2H,
Methylene-CH~2~),7.50 (s,1<i>H</i>, Ar---H), 7.52 (s,1<i>H</i>, Ar---H), 7.66
(s,1<i>H</i>, Ar---H), 7.68 (s,1<i>H</i>, Ar---H), 7.88 (s,1<i>H</i>, Ar---H),
7.90 (s,1<i>H</i>, Ar---H), 8.19 (d,2<i>H</i>, Ar---H),
;
_diffrn_ambient_temperature     296(2)
_diffrn_radiation_type     MoK\a
_diffrn_radiation_wavelength     0.71073
_diffrn_radiation_source     'fine-focus sealed tube'
_diffrn_radiation_monochromator     graphite
_diffrn_measurement_device_type     'Bruker SMART CCD area-detector'
_diffrn_measurement_method     '\w and \f scans'
_diffrn_detector_area_resol_mean     ?
_diffrn_reflns_number     11209
_diffrn_reflns_av_R_equivalents     0.0327
_diffrn_reflns_av_sigmaI/netI     0.0265
_diffrn_reflns_theta_min     1.92
_diffrn_reflns_theta_max     25.00
_diffrn_reflns_theta_full     25.00
_diffrn_measured_fraction_theta_max     0.998
_diffrn_measured_fraction_theta_full     0.998
_diffrn_reflns_limit_h_min     -14
_diffrn_reflns_limit_h_max     14
_diffrn_reflns_limit_k_min     -6
_diffrn_reflns_limit_k_max     6
_diffrn_reflns_limit_l_min     -23
_diffrn_reflns_limit_l_max     23
_diffrn_standards_number     0
_diffrn_standards_interval_count     ?
_diffrn_standards_interval_time     ?
_diffrn_standards_decay_%     ?
_refine_special_details
;
Refinement of <i>F</i>^2^ against ALL reflections. The weighted <i>R</i>-factor
<i>wR</i> and goodness of fit <i>S</i> are based on <i>F</i>^2^, conventional
<i>R</i>-factors <i>R</i> are based on <i>F</i>, with <i>F</i> set to zero for
negative <i>F</i>^2^. The threshold expression of <i>F</i>^2^ >
2\s(<i>F</i>^2^) is used only for calculating <i>R</i>-factors(gt) <i>etc</i>.
and is not relevant to the choice of reflections for refinement.
<i>R</i>-factors based on <i>F</i>^2^ are statistically about twice as large
as those based on <i>F</i>, and <i>R</i>- factors based on ALL data will be
even larger.
;
_reflns_number_total     2344
_reflns_number_gt     1929
_reflns_threshold_expression     I>2\s(I)
_refine_ls_structure_factor_coef     Fsqd
_refine_ls_matrix_type     full
_refine_ls_R_factor_all     0.0437
_refine_ls_R_factor_gt     0.0331
_refine_ls_wR_factor_gt     0.0889
_refine_ls_wR_factor_ref     0.0924
_refine_ls_goodness_of_fit_ref     1.050
_refine_ls_restrained_S_all     1.050
_refine_ls_number_reflns     2344
_refine_ls_number_parameters     172
_refine_ls_number_restraints     0
_refine_ls_hydrogen_treatment     constr
_refine_ls_weighting_scheme     calc
_refine_ls_weighting_details
         'calc w=1/[\s^2^(Fo^2^)+(0.0489P)^2^+0.8292P] where P=(Fo^2^+2Fc^2^)/3'
_atom_sites_solution_hydrogens     geom
_atom_sites_solution_primary     direct
_atom_sites_solution_secondary     difmap
_refine_ls_shift/su_max     0.001
_refine_ls_shift/su_mean     0.000
_refine_diff_density_max     0.365
_refine_diff_density_min     -0.622
_refine_ls_extinction_method     none
_refine_ls_extinction_coef     ?
loop_
    _atom_type_symbol
    _atom_type_description
    _atom_type_scat_dispersion_real
    _atom_type_scat_dispersion_imag
    _atom_type_scat_source
    'C' 'C' 0.0033 0.0016
                         'International Tables Vol C Tables 4.2.6.8 and 6.1.1.4'
    'H' 'H' 0.0000 0.0000
                         'International Tables Vol C Tables 4.2.6.8 and 6.1.1.4'
    'O' 'O' 0.0106 0.0060
                         'International Tables Vol C Tables 4.2.6.8 and 6.1.1.4'
    'Br' 'Br' -0.2901 2.4595
                         'International Tables Vol C Tables 4.2.6.8 and 6.1.1.4'
_computing_data_collection     'SMART (Bruker, 2001)'
_computing_cell_refinement     'SAINT (Bruker, 2001)'
_computing_data_reduction     'SAINT (Bruker, 2001)'
_computing_structure_solution     'SHELXS97 (Sheldrick, 2008)'
_computing_structure_refinement     'SHELXL97 (Sheldrick, 2008)'
_computing_molecular_graphics     'ORTEP-3 for Windows (Farrugia, 2012)'
_computing_publication_material     'SHELXL97 (Sheldrick, 2008)'
loop_
    _atom_site_type_symbol
    _atom_site_label
    _atom_site_fract_x
    _atom_site_fract_y
    _atom_site_fract_z
    _atom_site_U_iso_or_equiv
    _atom_site_adp_type
    _atom_site_calc_flag
    _atom_site_refinement_flags
    _atom_site_occupancy
    _atom_site_symmetry_multiplicity
    _atom_site_disorder_assembly
    _atom_site_disorder_group
    Br Br1 0.93093(3) -0.55127(7) 0.763352(16) 0.05813(16) Uani d . 1 1 . .
    O O1 0.57395(15) 0.2166(4) 0.92902(10) 0.0458(5) Uani d . 1 1 . .
    O O2 1.00505(17) -0.2020(5) 0.87494(14) 0.0697(7) Uani d . 1 1 . .
    O O3 0.5845(2) 0.5101(5) 0.84970(16) 0.0724(8) Uani d . 1 1 . .
    C C1 0.8494(2) -0.3090(7) 0.81046(16) 0.0524(8) Uani d . 1 1 . .
    H H1A 0.8210 -0.1928 0.7772 0.063 Uiso calc R 1 1 . .
    H H1B 0.7893 -0.3891 0.8319 0.063 Uiso calc R 1 1 . .
    C C2 0.9115(2) -0.1696(6) 0.86438(15) 0.0410(7) Uani d . 1 1 . .
    C C3 0.8497(2) 0.0154(5) 0.90374(14) 0.0371(7) Uani d . 1 1 . .
    C C4 0.7386(2) 0.0330(6) 0.89847(14) 0.0378(6) Uani d . 1 1 . .
    H H4 0.7002 -0.0766 0.8710 0.045 Uiso calc R 1 1 . .
    C C5 0.6866(2) 0.2118(6) 0.93378(14) 0.0396(7) Uani d . 1 1 . .
    C C6 0.7396(3) 0.3758(6) 0.97553(16) 0.0489(8) Uani d . 1 1 . .
    H H6 0.7025 0.4965 0.9991 0.059 Uiso calc R 1 1 . .
    C C7 0.8502(3) 0.3567(7) 0.98166(16) 0.0519(8) Uani d . 1 1 . .
    H H7 0.8878 0.4647 1.0100 0.062 Uiso calc R 1 1 . .
    C C8 0.9040(2) 0.1796(6) 0.94613(14) 0.0438(7) Uani d . 1 1 . .
    H H8 0.9780 0.1693 0.9505 0.053 Uiso calc R 1 1 . .
    C C9 0.5314(2) 0.3695(6) 0.88120(16) 0.0430(7) Uani d . 1 1 . .
    C C10 0.4140(2) 0.3355(6) 0.87324(15) 0.0392(7) Uani d . 1 1 . .
    C C11 0.3575(3) 0.5030(6) 0.83355(19) 0.0564(9) Uani d . 1 1 . .
    H H11 0.3929 0.6327 0.8127 0.068 Uiso calc R 1 1 . .
    C C12 0.2485(3) 0.4773(7) 0.8249(2) 0.0626(10) Uani d . 1 1 . .
    H H12 0.2102 0.5922 0.7992 0.075 Uiso calc R 1 1 . .
    C C13 0.1965(3) 0.2843(7) 0.85389(17) 0.0553(9) Uani d . 1 1 . .
    H H13 0.1231 0.2664 0.8473 0.066 Uiso calc R 1 1 . .
    C C14 0.2517(3) 0.1179(7) 0.89246(18) 0.0546(9) Uani d . 1 1 . .
    H H14 0.2158 -0.0137 0.9120 0.066 Uiso calc R 1 1 . .
    C C15 0.3611(2) 0.1427(6) 0.90285(16) 0.0476(7) Uani d . 1 1 . .
    H H15 0.3984 0.0294 0.9297 0.057 Uiso calc R 1 1 . .
loop_
    _atom_site_aniso_label
    _atom_site_aniso_U_11
    _atom_site_aniso_U_22
    _atom_site_aniso_U_33
    _atom_site_aniso_U_12
    _atom_site_aniso_U_13
    _atom_site_aniso_U_23
    Br1 0.0559(2) 0.0682(3) 0.0502(2) 0.01670(17) -0.00215(15) -0.00925(17)
    O1 0.0314(10) 0.0549(13) 0.0512(12) 0.0049(10) 0.0054(9) 0.0110(10)
    O2 0.0332(13) 0.0820(19) 0.0935(18) 0.0101(12) -0.0161(11) -0.0277(15)
    O3 0.0443(13) 0.0693(17) 0.103(2) -0.0134(12) -0.0088(13) 0.0430(16)
    C1 0.0366(16) 0.069(2) 0.0517(17) 0.0138(16) -0.0050(13) -0.0151(17)
    C2 0.0282(15) 0.0483(18) 0.0463(16) -0.0014(13) -0.0045(12) 0.0000(15)
    C3 0.0308(14) 0.0420(17) 0.0384(15) -0.0019(12) -0.0043(12) 0.0032(12)
    C4 0.0319(14) 0.0423(16) 0.0391(15) -0.0034(13) -0.0045(12) 0.0002(13)
    C5 0.0318(14) 0.0472(18) 0.0400(15) 0.0001(13) 0.0014(12) 0.0079(14)
    C6 0.055(2) 0.0480(18) 0.0440(17) 0.0006(16) 0.0034(14) -0.0049(15)
    C7 0.054(2) 0.055(2) 0.0466(17) -0.0136(17) -0.0107(14) -0.0067(16)
    C8 0.0349(15) 0.0523(19) 0.0440(16) -0.0076(14) -0.0085(13) 0.0005(15)
    C9 0.0398(16) 0.0384(16) 0.0510(17) 0.0032(14) 0.0036(14) 0.0030(15)
    C10 0.0353(15) 0.0350(16) 0.0474(16) 0.0028(13) 0.0029(12) -0.0009(14)
    C11 0.0446(18) 0.054(2) 0.071(2) 0.0005(16) 0.0005(16) 0.0201(18)
    C12 0.049(2) 0.067(2) 0.071(2) 0.0112(18) -0.0079(17) 0.0168(19)
    C13 0.0350(16) 0.067(2) 0.064(2) 0.0000(16) -0.0008(15) 0.0002(19)
    C14 0.0405(18) 0.054(2) 0.069(2) -0.0080(16) 0.0076(15) 0.0077(18)
    C15 0.0416(17) 0.0445(18) 0.0568(18) 0.0030(15) 0.0028(14) 0.0060(16)
_geom_special_details
;
All s.u.'s (except the s.u. in the dihedral angle between two l.s. planes) are
estimated using the full covariance matrix. The cell s.u.'s are taken into
account individually in the estimation of s.u.'s in distances, angles and
torsion angles; correlations between s.u.'s in cell parameters are only used
when they are defined by crystal symmetry. An approximate (isotropic)
treatment of cell s.u.'s is used for estimating s.u.'s involving l.s. planes.
;
loop_
    _geom_bond_atom_site_label_1
    _geom_bond_atom_site_label_2
    _geom_bond_site_symmetry_2
    _geom_bond_distance
    _geom_bond_publ_flag
    Br1 C1 . 1.910(3) ?
    O1 C9 . 1.353(4) ?
    O1 C5 . 1.411(3) ?
    O2 C2 . 1.198(3) ?
    O3 C9 . 1.191(4) ?
    C1 C2 . 1.503(4) ?
    C1 H1A . 0.9700 ?
    C1 H1B . 0.9700 ?
    C2 C3 . 1.489(4) ?
    C3 C8 . 1.388(4) ?
    C3 C4 . 1.395(4) ?
    C4 C5 . 1.363(4) ?
    C4 H4 . 0.9300 ?
    C5 C6 . 1.372(4) ?
    C6 C7 . 1.390(4) ?
    C6 H6 . 0.9300 ?
    C7 C8 . 1.370(5) ?
    C7 H7 . 0.9300 ?
    C8 H8 . 0.9300 ?
    C9 C10 . 1.485(4) ?
    C10 C15 . 1.372(4) ?
    C10 C11 . 1.384(4) ?
    C11 C12 . 1.378(5) ?
    C11 H11 . 0.9300 ?
    C12 C13 . 1.362(5) ?
    C12 H12 . 0.9300 ?
    C13 C14 . 1.359(5) ?
    C13 H13 . 0.9300 ?
    C14 C15 . 1.387(4) ?
    C14 H14 . 0.9300 ?
    C15 H15 . 0.9300 ?
loop_
    _geom_angle_atom_site_label_1
    _geom_angle_atom_site_label_2
    _geom_angle_atom_site_label_3
    _geom_angle_site_symmetry_1
    _geom_angle_site_symmetry_3
    _geom_angle
    _geom_angle_publ_flag
    C9 O1 C5 . . 116.0(2) ?
    C2 C1 Br1 . . 114.3(2) ?
    C2 C1 H1A . . 108.7 ?
    Br1 C1 H1A . . 108.7 ?
    C2 C1 H1B . . 108.7 ?
    Br1 C1 H1B . . 108.7 ?
    H1A C1 H1B . . 107.6 ?
    O2 C2 C3 . . 121.6(3) ?
    O2 C2 C1 . . 122.6(3) ?
    C3 C2 C1 . . 115.8(2) ?
    C8 C3 C4 . . 118.5(3) ?
    C8 C3 C2 . . 119.3(3) ?
    C4 C3 C2 . . 122.2(3) ?
    C5 C4 C3 . . 119.6(3) ?
    C5 C4 H4 . . 120.2 ?
    C3 C4 H4 . . 120.2 ?
    C4 C5 C6 . . 122.4(3) ?
    C4 C5 O1 . . 117.6(3) ?
    C6 C5 O1 . . 120.0(3) ?
    C5 C6 C7 . . 118.3(3) ?
    C5 C6 H6 . . 120.9 ?
    C7 C6 H6 . . 120.9 ?
    C8 C7 C6 . . 120.3(3) ?
    C8 C7 H7 . . 119.8 ?
    C6 C7 H7 . . 119.8 ?
    C7 C8 C3 . . 121.0(3) ?
    C7 C8 H8 . . 119.5 ?
    C3 C8 H8 . . 119.5 ?
    O3 C9 O1 . . 122.3(3) ?
    O3 C9 C10 . . 125.8(3) ?
    O1 C9 C10 . . 111.9(3) ?
    C15 C10 C11 . . 119.6(3) ?
    C15 C10 C9 . . 122.2(3) ?
    C11 C10 C9 . . 118.2(3) ?
    C12 C11 C10 . . 119.8(3) ?
    C12 C11 H11 . . 120.1 ?
    C10 C11 H11 . . 120.1 ?
    C13 C12 C11 . . 120.4(3) ?
    C13 C12 H12 . . 119.8 ?
    C11 C12 H12 . . 119.8 ?
    C14 C13 C12 . . 120.1(3) ?
    C14 C13 H13 . . 120.0 ?
    C12 C13 H13 . . 120.0 ?
    C13 C14 C15 . . 120.5(3) ?
    C13 C14 H14 . . 119.7 ?
    C15 C14 H14 . . 119.7 ?
    C10 C15 C14 . . 119.6(3) ?
    C10 C15 H15 . . 120.2 ?
    C14 C15 H15 . . 120.2 ?
loop_
    _geom_torsion_atom_site_label_1
    _geom_torsion_atom_site_label_2
    _geom_torsion_atom_site_label_3
    _geom_torsion_atom_site_label_4
    _geom_torsion_site_symmetry_1
    _geom_torsion_site_symmetry_2
    _geom_torsion_site_symmetry_3
    _geom_torsion_site_symmetry_4
    _geom_torsion
    _geom_torsion_publ_flag
    Br1 C1 C2 O2 . . . . 2.7(5) ?
    Br1 C1 C2 C3 . . . . -178.1(2) ?
    O2 C2 C3 C8 . . . . 9.9(5) ?
    C1 C2 C3 C8 . . . . -169.3(3) ?
    O2 C2 C3 C4 . . . . -171.4(3) ?
    C1 C2 C3 C4 . . . . 9.4(4) ?
    C8 C3 C4 C5 . . . . 1.1(4) ?
    C2 C3 C4 C5 . . . . -177.6(3) ?
    C3 C4 C5 C6 . . . . -0.8(4) ?
    C3 C4 C5 O1 . . . . -177.6(2) ?
    C9 O1 C5 C4 . . . . -95.2(3) ?
    C9 O1 C5 C6 . . . . 87.9(3) ?
    C4 C5 C6 C7 . . . . -0.1(5) ?
    O1 C5 C6 C7 . . . . 176.6(3) ?
    C5 C6 C7 C8 . . . . 0.7(5) ?
    C6 C7 C8 C3 . . . . -0.3(5) ?
    C4 C3 C8 C7 . . . . -0.6(4) ?
    C2 C3 C8 C7 . . . . 178.2(3) ?
    C5 O1 C9 O3 . . . . -7.3(5) ?
    C5 O1 C9 C10 . . . . 171.8(2) ?
    O3 C9 C10 C15 . . . . 168.8(3) ?
    O1 C9 C10 C15 . . . . -10.3(4) ?
    O3 C9 C10 C11 . . . . -10.1(5) ?
    O1 C9 C10 C11 . . . . 170.8(3) ?
    C15 C10 C11 C12 . . . . 1.0(5) ?
    C9 C10 C11 C12 . . . . 179.9(3) ?
    C10 C11 C12 C13 . . . . -1.6(6) ?
    C11 C12 C13 C14 . . . . 1.1(6) ?
    C12 C13 C14 C15 . . . . 0.1(6) ?
    C11 C10 C15 C14 . . . . 0.2(5) ?
    C9 C10 C15 C14 . . . . -178.7(3) ?
    C13 C14 C15 C10 . . . . -0.7(5) ?
loop_
    _geom_hbond_atom_site_label_D
    _geom_hbond_atom_site_label_H
    _geom_hbond_atom_site_label_A
    _geom_hbond_site_symmetry_A
    _geom_hbond_distance_DH
    _geom_hbond_distance_HA
    _geom_hbond_distance_DA
    _geom_hbond_angle_DHA
    _geom_hbond_publ_flag
    C4 H4 O3 1_545 0.93 2.702 3.557(4) 153 yes
    C1 H1B O3 1_545 0.97 2.646 3.550(4) 155 yes
    C6 H6 Cg2 3_665 0.93 2.88 3.627(3) 138 yes
_iucr_refine_instructions_details
;
TITL Chem_Sachin_P1_0m in P2(1)/n
CELL  0.71073  12.5055   5.4409  19.5178   90.000   90.859   90.000
ZERR     4.00   0.0004   0.0002   0.0006    0.000    0.002    0.000
LATT   1
SYMM  1/2 - X, 1/2 + Y, 1/2 - Z
SFAC  C    H    O    BR
UNIT  60   44   12   4
MERG   2
OMIT     0.00  50.00
FMAP   2
PLAN    4
ACTA
BOND   $H
CONF
WGHT     0.04890     0.82920
L.S.  10
TEMP    23.00
FVAR     0.17629
BR1   4    0.930927   -0.551273    0.763352    11.00000    0.05592    0.06816 =
        0.05022   -0.00925   -0.00215    0.01671
O1    3    0.573949    0.216597    0.929021    11.00000    0.03136    0.05493 =
        0.05115    0.01096    0.00535    0.00492
O2    3    1.005048   -0.202030    0.874939    11.00000    0.03321    0.08200 =
        0.09350   -0.02774   -0.01614    0.01008
O3    3    0.584543    0.510102    0.849699    11.00000    0.04430    0.06925 =
        0.10316    0.04297   -0.00881   -0.01336
C1    1    0.849437   -0.308966    0.810461    11.00000    0.03662    0.06875 =
        0.05169   -0.01516   -0.00511    0.01385
AFIX   23
H1A   2    0.820993   -0.192797    0.777185    11.00000   -1.20000
H1B   2    0.789257   -0.389091    0.831895    11.00000   -1.20000
AFIX    0
C2    1    0.911465   -0.169635    0.864375    11.00000    0.02813    0.04831 =
        0.04631    0.00001   -0.00452   -0.00138
C3    1    0.849689    0.015355    0.903739    11.00000    0.03075    0.04194 =
        0.03839    0.00323   -0.00429   -0.00194
C4    1    0.738568    0.032967    0.898478    11.00000    0.03187    0.04230 =
        0.03917    0.00021   -0.00455   -0.00334
AFIX   43
H4    2    0.700184   -0.076648    0.871054    11.00000   -1.20000
AFIX    0
C5    1    0.686638    0.211827    0.933784    11.00000    0.03180    0.04724 =
        0.04000    0.00785    0.00139    0.00007
C6    1    0.739604    0.375815    0.975528    11.00000    0.05474    0.04803 =
        0.04395   -0.00489    0.00341    0.00062
AFIX   43
H6    2    0.702497    0.496547    0.999100    11.00000   -1.20000
AFIX    0
C7    1    0.850162    0.356784    0.981664    11.00000    0.05386    0.05511 =
        0.04657   -0.00669   -0.01069   -0.01366
AFIX   43
H7    2    0.887773    0.464776    1.010018    11.00000   -1.20000
AFIX    0
C8    1    0.903979    0.179654    0.946132    11.00000    0.03492    0.05234 =
        0.04398    0.00049   -0.00849   -0.00755
AFIX   43
H8    2    0.978002    0.169296    0.950472    11.00000   -1.20000
AFIX    0
C9    1    0.531394    0.369499    0.881201    11.00000    0.03976    0.03836 =
        0.05098    0.00297    0.00354    0.00324
C10   1    0.414036    0.335484    0.873245    11.00000    0.03532    0.03500 =
        0.04738   -0.00089    0.00291    0.00276
C11   1    0.357484    0.503009    0.833540    11.00000    0.04462    0.05385 =
        0.07083    0.02016    0.00047    0.00047
AFIX   43
H11   2    0.392951    0.632650    0.812714    11.00000   -1.20000
AFIX    0
C12   1    0.248492    0.477252    0.824940    11.00000    0.04911    0.06736 =
        0.07131    0.01677   -0.00797    0.01124
AFIX   43
H12   2    0.210234    0.592233    0.799229    11.00000   -1.20000
AFIX    0
C13   1    0.196470    0.284298    0.853891    11.00000    0.03495    0.06714 =
        0.06376    0.00023   -0.00082    0.00002
AFIX   43
H13   2    0.123084    0.266393    0.847260    11.00000   -1.20000
AFIX    0
C14   1    0.251696    0.117893    0.892461    11.00000    0.04052    0.05424 =
        0.06931    0.00772    0.00756   -0.00800
AFIX   43
H14   2    0.215807   -0.013651    0.912043    11.00000   -1.20000
AFIX    0
C15   1    0.361149    0.142672    0.902853    11.00000    0.04155    0.04450 =
        0.05681    0.00594    0.00283    0.00303
AFIX   43
H15   2    0.398439    0.029369    0.929708    11.00000   -1.20000
AFIX    0
HKLF 4
END
;
data_global
_journal_data_validation_number     ?
_journal_date_recd_electronic     2013-01-24
_journal_date_accepted     2013-01-28
_journal_name_full     'Acta Crystallographica, Section E'
_journal_year     2013
_journal_volume     69
_journal_issue      3
_journal_page_first     o322
_journal_page_last     o322
_journal_paper_category     QO
_journal_paper_doi     10.1107/S1600536813002900
_journal_coeditor_code     SJ5298
_publ_contact_author_name     'H.C.Devarajegowda'
_publ_contact_author_address
;
Department of Physics
Yuvaraja's College (Constituent College)
University of Mysore Mysore
Karnataka
India
;
_publ_contact_author_email     devarajegowda@yahoo.com
_publ_contact_author_fax     '+91 0821 2419292'
_publ_contact_author_phone     '+91 0821 2518101'
_publ_section_title
;
3-(2-Bromoacetyl)phenyl benzoate
;
loop_
    _publ_author_name
    _publ_author_address
    'Sachin P Ambekar'
;
Department of Chemistry
Karnatak University's Karnatak Science College
Dharwad, Karnataka 580 001, India
;
    'H. C. Devarajegowda'
;
Department of Physics
Yuvaraja's College (Constituent College)
University of Mysore, Mysore 570 005
Karnataka, India
;
    'J. ShylajaKumari'
;
Department of Physics
AVK College for Women
Hassan 573 201, Karnataka, India
;
    'K. Mahesh Kumar'
;
Department of Chemistry
Karnatak University's Karnatak Science College
Dharwad, Karnataka 580 001, India
;
    'O. Kotresh'
;
Department of Chemistry
Karnatak University's Karnatak Science College
Dharwad, Karnataka 580 001, India
;
