# Supplementary material for: 3-(2-Bromo­acet­yl)phenyl benzoate
Source: Acta Crystallogr Sect E Struct Rep Online. 2013 Feb 2;69(Pt 3):o322. doi: 10.1107/S1600536813002900 (PMC3588407; doi:10.1107/S1600536813002900)
Supplement: Supplementary file 2 [file e-69-0o322-Isup2.hkl]

#
# h,k,l, Fc-squared, Fo-squared, sigma(Fo-squared) and status flag
#
data_I
_shelx_title ' Chem_Sachin_P1_0m in P2(1)/n'
_shelx_refln_list_code          4
_shelx_F_calc_maximum      190.37
_exptl_crystal_F_000       640.00
_reflns_d_resolution_high  0.8409
 
loop_
 _symmetry_equiv_pos_as_xyz
 'x, y, z'
 '-x+1/2, y+1/2, -z+1/2'
 '-x, -y, -z'
 'x-1/2, -y-1/2, z-1/2'
 
_cell_length_a    12.5055
_cell_length_b     5.4409
_cell_length_c    19.5178
_cell_angle_alpha  90.000
_cell_angle_beta   90.859
_cell_angle_gamma  90.000
 
_shelx_F_squared_multiplier     1.000
 
loop_
 _refln_index_h
 _refln_index_k
 _refln_index_l
 _refln_F_squared_calc
 _refln_F_squared_meas
 _refln_F_squared_sigma
 _refln_observed_status
   2   0   0     1325.68     1504.84     39.59 o
   4   0   0     1252.51     1348.12     25.42 o
   6   0   0    10242.70    10610.43    187.04 o
   8   0   0     1368.33     1207.54     35.57 o
  10   0   0      411.61      390.96     15.01 o
  12   0   0     1759.76     1674.77     45.62 o
  14   0   0      523.42      559.23     35.55 o
   1   1   0     1892.48     1767.95     41.12 o
   2   1   0       18.02       17.58      2.55 o
   3   1   0      117.80      132.57      4.00 o
   4   1   0     1871.25     1881.14     24.45 o
   5   1   0      390.39      320.08      6.65 o
   6   1   0      612.00      677.17     11.21 o
   7   1   0     3491.48     3531.71     45.65 o
   8   1   0       13.00       13.00      3.84 o
   9   1   0     1219.94     1208.52     19.68 o
  10   1   0       12.60        9.23      5.47 o
  11   1   0       68.82       62.99      7.85 o
  12   1   0       41.53       52.27      8.46 o
  13   1   0      111.74      123.51      9.89 o
  14   1   0       15.50        5.05      9.17 o
   0   2   0     3239.58     3417.40     82.64 o
   1   2   0     1483.19     1517.16     22.11 o
   2   2   0       65.91       54.15      2.77 o
   3   2   0     1147.99     1000.67     14.42 o
   4   2   0        1.71        0.86      2.21 o
   5   2   0      974.00      888.54     14.01 o
   6   2   0     3166.87     3079.89     45.47 o
   7   2   0       74.39       86.19      3.91 o
   8   2   0      369.23      327.54      8.45 o
   9   2   0        9.78        6.75      5.83 o
  10   2   0     1247.96     1170.00     21.39 o
  11   2   0      283.98      312.08     14.43 o
  12   2   0       25.46       35.18     14.00 o
  13   2   0       19.07       25.23     10.65 o
  14   2   0       54.59       50.25      9.92 o
   1   3   0      945.38     1001.45     17.63 o
   2   3   0     4368.97     4609.81     69.77 o
   3   3   0     3344.57     3721.72     50.89 o
   4   3   0     1386.41     1319.59     20.25 o
   5   3   0      120.47      146.28      6.40 o
   6   3   0      204.48      205.87     10.27 o
   7   3   0     1350.47     1320.24     25.99 o
   8   3   0      160.19      170.44      8.91 o
   9   3   0        9.60       15.82      6.89 o
  10   3   0     1079.00     1057.68     26.70 o
  11   3   0       29.32       31.66      9.79 o
  12   3   0      164.11      163.27     25.59 o
  13   3   0        5.19        4.84     28.47 o
   0   4   0      306.01      309.10     17.11 o
   1   4   0      508.49      516.72      9.34 o
   2   4   0       54.46       42.22      4.68 o
   3   4   0     2037.52     2074.84     28.82 o
   4   4   0        6.45       10.02      5.07 o
   5   4   0      603.77      583.60     13.52 o
   6   4   0        4.28        0.00      5.65 o
   7   4   0       38.62       32.53      8.44 o
   8   4   0      159.29      132.12     11.37 o
   9   4   0      644.87      640.85     20.81 o
  10   4   0       19.11       18.72     10.58 o
  11   4   0      122.55      136.66     18.22 o
   1   5   0       42.19       43.15      5.63 o
   2   5   0      114.38      124.82      6.86 o
   3   5   0       17.71       16.49      7.49 o
   4   5   0      547.75      598.34     18.44 o
   5   5   0      152.20      192.11     17.42 o
   6   5   0      164.11      145.37     10.40 o
   7   5   0       18.64       12.64      8.80 o
   8   5   0        1.87       19.63     10.61 o
   9   5   0       46.48       22.70     12.16 o
   0   6   0      116.91       69.72      9.82 o
   1   6   0      121.24       96.62      7.86 o
   2   6   0        0.11        0.00      8.06 o
   3   6   0      161.33      167.43     10.62 o
   4   6   0       23.38       28.35      8.94 o
   5   6   0       28.69       28.55      9.22 o
 -13   0   1       59.90       79.47     13.27 o
 -11   0   1     1062.66     1101.89     33.20 o
  -9   0   1     1888.82     1804.03     65.48 o
  -7   0   1     2218.52     2892.92     81.89 o
  -5   0   1     8307.07     8068.64    160.66 o
  -3   0   1    27561.92    22252.17    561.95 o
  -1   0   1     3465.80     3273.81    117.44 o
   1   0   1     3581.69     3439.56     62.34 o
   3   0   1    27821.33    22591.27    711.79 o
   5   0   1     4853.80     4790.27    112.15 o
   7   0   1      339.28      374.97     12.09 o
   9   0   1     2608.36     2526.96     51.88 o
  11   0   1     2142.97     2239.29     66.60 o
  13   0   1      119.36      138.00     14.64 o
 -14   1   1       19.47       22.57      9.24 o
 -13   1   1       41.13       15.04      8.70 o
 -12   1   1      720.94      700.27     21.50 o
 -11   1   1        1.36        4.72      7.04 o
 -10   1   1      909.63      938.53     17.77 o
  -9   1   1       34.94       48.69      4.95 o
  -8   1   1      387.25      402.46     10.10 o
  -7   1   1     1358.76     1443.80     20.32 o
  -6   1   1      776.94      782.15     12.47 o
  -5   1   1     1120.63     1150.84     20.93 o
  -4   1   1     4165.88     4035.30     55.03 o
  -3   1   1      401.63      441.14      6.62 o
  -2   1   1     6815.17     6844.30    141.54 o
   0   1   1      107.66      118.57      6.18 o
   1   1   1       95.17      155.23      4.39 o
   2   1   1     2911.51     2894.32     42.69 o
   3   1   1      237.72      222.08      4.73 o
   4   1   1     5514.98     5531.76     68.02 o
   5   1   1        2.30        5.29      1.91 o
   6   1   1     1924.50     2004.17     29.39 o
   7   1   1      375.04      359.33      8.25 o
   8   1   1        1.57        3.64      4.48 o
   9   1   1      113.90      125.35      6.15 o
  10   1   1      851.90      766.74     15.88 o
  11   1   1        3.74        3.05      6.54 o
  12   1   1      554.62      525.58     21.27 o
  13   1   1        0.91        0.98      8.00 o
  14   1   1       34.19       21.77      9.17 o
 -14   2   1       53.99       69.99     12.49 o
 -13   2   1      109.61       83.78      9.50 o
 -12   2   1      161.71      177.45     13.33 o
 -11   2   1      344.13      324.02     12.97 o
 -10   2   1      594.35      588.88     13.66 o
  -9   2   1     1828.48     1764.40     28.62 o
  -8   2   1      348.44      338.98      8.45 o
  -7   2   1        3.14        7.53      2.82 o
  -6   2   1     1107.19     1093.80     18.19 o
  -5   2   1     2255.31     2282.29     30.97 o
  -4   2   1      117.50      130.29      7.72 o
  -3   2   1     3671.73     3730.63     52.06 o
  -2   2   1     2682.59     2711.92     41.30 o
  -1   2   1      257.06      257.27      9.03 o
   0   2   1     3394.67     3253.37     50.30 o
   1   2   1      917.83      930.51     15.43 o
   2   2   1     4132.84     4237.16     54.84 o
   3   2   1     4929.43     5135.02     62.07 o
   4   2   1       88.32      112.41      3.49 o
   5   2   1     3453.65     3413.75     49.64 o
   6   2   1     1272.35     1244.78     18.12 o
   7   2   1      309.98      313.09      8.95 o
   8   2   1     1307.97     1261.68     20.90 o
   9   2   1       81.92       79.89      7.19 o
  10   2   1       54.62       50.83      6.43 o
  11   2   1      258.01      228.14     17.52 o
  12   2   1       57.81       80.48     14.55 o
  13   2   1       74.80       76.66     14.88 o
  14   2   1       59.59       85.19     13.04 o
 -13   3   1      249.64      269.47     34.91 o
 -12   3   1       32.46       43.84     11.03 o
 -11   3   1       52.09       72.04     10.87 o
 -10   3   1       48.59       49.29      9.86 o
  -9   3   1      565.56      553.60     15.76 o
  -8   3   1       12.49        4.77      6.19 o
  -7   3   1     1036.20     1061.26     21.96 o
  -6   3   1       82.10       74.83      8.00 o
  -5   3   1      868.60      909.52     15.17 o
  -4   3   1      336.95      316.16      7.80 o
  -3   3   1      367.01      362.26      8.05 o
  -2   3   1     1397.05     1405.60     23.88 o
  -1   3   1     2672.42     2609.41     40.81 o
   0   3   1      245.61      251.44      8.64 o
   1   3   1     3067.65     2960.17     45.82 o
   2   3   1        6.11        8.02      8.03 o
   3   3   1       38.56       23.13      3.33 o
   4   3   1      972.55     1032.38     16.76 o
   5   3   1      893.20      934.81     15.58 o
   6   3   1      955.52      890.60     17.00 o
   7   3   1      774.73      787.70     16.42 o
   8   3   1       18.89       10.10      6.39 o
   9   3   1      102.59      109.10      8.64 o
  10   3   1      171.70      151.98     18.83 o
  11   3   1       68.73       79.71      9.04 o
  12   3   1      185.76      166.02     11.22 o
  13   3   1      199.39      193.92     24.45 o
 -11   4   1      204.60      143.61     14.05 o
 -10   4   1      207.34      164.23     13.62 o
  -9   4   1        0.00        0.00      9.44 o
  -8   4   1      476.39      473.90     17.61 o
  -7   4   1       77.01       79.61      8.19 o
  -6   4   1      534.83      587.75     15.52 o
  -5   4   1      334.37      319.75     10.15 o
  -4   4   1      170.52      206.94      7.54 o
  -3   4   1      335.17      325.97      8.95 o
  -2   4   1      500.96      478.25     10.77 o
  -1   4   1       44.53       47.10      4.00 o
   0   4   1     1096.52     1119.91     16.64 o
   1   4   1       57.21       65.41      4.30 o
   2   4   1      269.59      260.93      8.44 o
   3   4   1      109.05      104.79      5.40 o
   4   4   1      121.59      122.55      6.90 o
   5   4   1       22.16       20.15      5.59 o
   6   4   1      518.94      516.04     12.95 o
   7   4   1       23.23       20.51      8.61 o
   8   4   1      419.35      427.32     16.82 o
   9   4   1       13.35        5.69      9.66 o
  10   4   1       21.19       18.09      8.88 o
  11   4   1       10.18        7.67      9.46 o
  -9   5   1       61.27       55.34     12.74 o
  -8   5   1      125.27      119.12     13.05 o
  -7   5   1      164.61      160.58     11.35 o
  -6   5   1       21.06       22.88      8.70 o
  -5   5   1      172.46      213.32     11.23 o
  -4   5   1        7.20        0.00      8.45 o
  -3   5   1        1.13        0.00      7.15 o
  -2   5   1       12.42       14.93      5.75 o
  -1   5   1      596.09      644.52     12.61 o
   0   5   1      110.85      115.76      6.07 o
   1   5   1     1135.88     1184.78     22.17 o
   2   5   1        6.12        4.96      6.64 o
   3   5   1       71.45       64.20      8.06 o
   4   5   1        0.03        0.00      6.81 o
   5   5   1      161.51      198.89      9.66 o
   6   5   1       23.50       24.43      7.50 o
   7   5   1      388.72      413.81     13.73 o
   8   5   1       58.28       69.51     11.70 o
   9   5   1      184.95      164.24     12.42 o
  -5   6   1        1.13        6.27      9.11 o
  -4   6   1        6.33       12.81      8.80 o
  -3   6   1       32.82       45.67      9.03 o
  -2   6   1       14.47       13.11      8.30 o
  -1   6   1        2.66        0.00      6.65 o
   0   6   1       90.65       93.21      7.17 o
   1   6   1        5.78        0.00      7.26 o
   2   6   1       74.30       82.39      9.29 o
   3   6   1        8.06       21.41      8.65 o
   4   6   1       10.85        0.00      8.59 o
   5   6   1        1.77        0.00      8.67 o
 -14   0   2      152.45      194.48     17.45 o
 -12   0   2      524.14      515.83     33.78 o
 -10   0   2       61.69       66.70     10.22 o
  -8   0   2     4128.94     4180.13     83.13 o
  -6   0   2       95.13      217.28      7.46 o
  -4   0   2      579.82      557.05     13.66 o
  -2   0   2      931.54     1041.83     38.93 o
   0   0   2     4349.15     4136.58     65.61 o
   2   0   2    21134.94    16789.66    299.30 o
   4   0   2       75.47       68.60      6.08 o
   6   0   2    13632.49    14046.88    382.55 o
   8   0   2     1759.09     1634.36     35.14 o
  10   0   2      367.70      355.08     14.44 o
  12   0   2       52.12       22.10     11.14 o
  14   0   2      487.25      511.07     25.08 o
 -14   1   2       32.47       31.89      9.82 o
 -13   1   2      229.62      245.71     12.34 o
 -12   1   2       36.17       51.50      8.63 o
 -11   1   2        2.27        0.00      7.53 o
 -10   1   2      501.28      519.83     15.54 o
  -9   1   2      599.70      619.90     12.41 o
  -8   1   2     1268.38     1369.96     21.26 o
  -7   1   2     5058.94     5130.53     64.92 o
  -6   1   2        0.86        3.46      2.62 o
  -5   1   2     2730.68     2652.98     32.75 o
  -4   1   2      730.88      667.45     13.86 o
  -3   1   2       20.81       30.62      2.07 o
  -2   1   2      850.04     1160.58     19.08 o
  -1   1   2    12010.91    11888.45    245.82 o
   0   1   2     7125.77     7451.44    189.06 o
   1   1   2     3631.02     3659.74     53.69 o
   2   1   2      930.36      975.14     13.15 o
   3   1   2     4326.25     4538.31     57.00 o
   4   1   2     2540.62     2628.14     31.60 o
   5   1   2       96.15       59.55      3.95 o
   6   1   2     3695.17     4021.44     52.78 o
   7   1   2     2945.75     2722.18     35.88 o
   8   1   2        1.22        0.00      3.73 o
   9   1   2     1226.26     1201.88     20.60 o
  10   1   2      143.36      158.63      7.70 o
  11   1   2        7.32       13.28      6.69 o
  12   1   2        8.12        5.50      7.43 o
  13   1   2      138.66      137.00     10.10 o
  14   1   2       10.10       23.03      9.16 o
 -14   2   2      301.35      315.20     17.23 o
 -13   2   2       11.94        0.00      7.97 o
 -12   2   2      145.14      125.11      9.29 o
 -11   2   2       55.03       71.12     12.54 o
 -10   2   2       30.31       22.45      5.56 o
  -9   2   2     1127.45     1113.30     20.88 o
  -8   2   2     3150.56     2999.12     53.19 o
  -7   2   2       27.28       31.46      3.47 o
  -6   2   2     3913.94     3756.27     51.09 o
  -5   2   2     1156.26     1184.36     18.55 o
  -4   2   2       31.45       71.92      3.62 o
  -3   2   2     3237.10     3289.98     43.13 o
  -2   2   2     1754.98     1710.34     26.78 o
  -1   2   2      405.41      376.79      7.59 o
   0   2   2     9349.44     9491.93    164.31 o
   1   2   2      214.52      306.85      8.68 o
   2   2   2     4629.46     4828.38     68.44 o
   3   2   2     5339.62     5472.55     62.79 o
   4   2   2      681.76      767.31     12.26 o
   5   2   2     1459.51     1357.18     21.56 o
   6   2   2     1647.99     1588.26     25.24 o
   7   2   2       10.79       12.94      3.89 o
   8   2   2      517.96      499.57     11.17 o
   9   2   2     1334.34     1358.74     22.70 o
  10   2   2      182.28      181.40      7.85 o
  11   2   2      164.22      177.57     11.35 o
  12   2   2       39.78       53.90     10.49 o
  13   2   2       56.17       67.71     14.97 o
  14   2   2        4.67        9.14     18.08 o
 -13   3   2        0.72        2.51     14.94 o
 -12   3   2       36.26       51.11     11.43 o
 -11   3   2       67.10       66.35     12.65 o
 -10   3   2      665.95      669.37     28.39 o
  -9   3   2      411.02      425.63     16.14 o
  -8   3   2        8.11        0.00      7.46 o
  -7   3   2      200.35      168.43      8.50 o
  -6   3   2      121.63      106.77      6.09 o
  -5   3   2      504.23      504.11     11.31 o
  -4   3   2     2982.56     2966.55     38.76 o
  -3   3   2      763.25      920.63     15.85 o
  -2   3   2     1268.59     1153.05     18.28 o
  -1   3   2     1764.13     1905.56     30.65 o
   0   3   2      393.47      446.19     14.26 o
   1   3   2      481.08      473.12     11.37 o
   2   3   2      756.89      801.52     16.26 o
   3   3   2     2154.59     2261.82     29.78 o
   4   3   2      717.18      652.45     11.76 o
   5   3   2       78.39       86.93      5.04 o
   6   3   2      316.23      287.78      8.28 o
   7   3   2      501.56      487.24     12.50 o
   8   3   2      910.46      913.88     20.55 o
   9   3   2     4106.46     3713.48     61.03 o
  10   3   2       20.12       31.44      7.92 o
  11   3   2        1.90        0.12      7.99 o
  12   3   2      247.35      232.53     12.54 o
  13   3   2       33.79       39.94     15.34 o
 -11   4   2      339.42      315.30     17.09 o
 -10   4   2      433.63      398.51     29.32 o
  -9   4   2       76.53      102.81     19.08 o
  -8   4   2      290.96      252.95     20.26 o
  -7   4   2       24.23       34.91      8.04 o
  -6   4   2       34.80       34.36      7.22 o
  -5   4   2       61.20       63.14      7.57 o
  -4   4   2       65.28       64.73      5.36 o
  -3   4   2     1097.47     1130.23     18.95 o
  -2   4   2      181.27      168.66      5.49 o
  -1   4   2      236.72      271.11      6.92 o
   0   4   2      438.19      460.68      9.42 o
   1   4   2      238.65      252.92      6.55 o
   2   4   2       66.52       71.79      4.72 o
   3   4   2      859.67      849.54     13.23 o
   4   4   2        0.26        0.00      4.02 o
   5   4   2      793.55      786.53     14.63 o
   6   4   2       27.46       27.84      7.08 o
   7   4   2       98.89       86.15      8.19 o
   8   4   2      201.97      206.06     10.86 o
   9   4   2       50.70       67.68      9.28 o
  10   4   2       18.06       13.30      8.84 o
  11   4   2      109.29      127.24     11.00 o
  -9   5   2        6.68        0.00     11.31 o
  -8   5   2       56.02       59.84     11.90 o
  -7   5   2        6.90        9.34      9.11 o
  -6   5   2       19.34       11.35      8.62 o
  -5   5   2       50.54       54.86      8.70 o
  -4   5   2      501.21      526.68     19.45 o
  -3   5   2        7.51        2.86      7.81 o
  -2   5   2      362.46      381.81     10.58 o
  -1   5   2      230.61      216.34      8.43 o
   0   5   2        1.19        0.00      4.81 o
   1   5   2      352.89      393.93     10.23 o
   2   5   2      764.12      794.66     19.94 o
   3   5   2        1.36        0.00      6.56 o
   4   5   2      377.38      396.64     18.62 o
   5   5   2        0.30        0.00      6.84 o
   6   5   2      111.92      100.22      8.74 o
   7   5   2       60.24       79.58     10.61 o
   8   5   2        0.11        6.22     10.56 o
   9   5   2       16.55        4.47     11.58 o
  -5   6   2      189.75      154.80     12.43 o
  -4   6   2       23.33        4.73     10.07 o
  -3   6   2      221.34      258.20     15.23 o
  -2   6   2       98.70       89.17     10.75 o
  -1   6   2      279.23      288.50      9.35 o
   0   6   2       23.28       19.15      6.73 o
   1   6   2       15.67       15.80      7.43 o
   2   6   2       43.36       26.14      8.42 o
   3   6   2       37.23       53.71     18.50 o
   4   6   2       14.54        0.00     11.59 o
   5   6   2       36.24       44.22     17.33 o
 -13   0   3      199.02      178.62     16.01 o
 -11   0   3      339.64      364.92     15.32 o
  -9   0   3      545.14      497.80     15.93 o
  -7   0   3      156.36      164.57     12.17 o
  -5   0   3     6645.61     7051.06    163.48 o
  -3   0   3     6342.87     6509.32    234.23 o
  -1   0   3      123.47      104.39      8.00 o
   1   0   3       12.98       54.75      5.29 o
   3   0   3     4215.53     3986.16     73.28 o
   5   0   3       93.85       82.51      5.10 o
   7   0   3      534.15      533.52     14.94 o
   9   0   3      276.05      291.79     12.67 o
  11   0   3      962.69     1019.94     30.62 o
  13   0   3      494.83      505.87     32.98 o
 -14   1   3        4.56        3.15      9.69 o
 -13   1   3      205.78      191.48     11.66 o
 -12   1   3      325.73      303.13     12.53 o
 -11   1   3       17.72       17.06      6.18 o
 -10   1   3      959.22      975.03     27.16 o
  -9   1   3      178.80      172.50      6.88 o
  -8   1   3      573.58      568.76     13.52 o
  -7   1   3     1484.64     1641.68     21.15 o
  -6   1   3       38.10       65.40      4.72 o
  -5   1   3      690.44      691.64     10.33 o
  -4   1   3     4688.89     4544.48     67.20 o
  -3   1   3      828.90      927.21     14.31 o
  -2   1   3    19869.71    19283.17    393.41 o
  -1   1   3    27626.73    25826.13    532.75 o
   0   1   3     3808.13     4066.78     72.59 o
   1   1   3       51.35       26.54      3.31 o
   2   1   3     5453.09     5553.08     70.13 o
   3   1   3      412.98      394.00      6.59 o
   4   1   3    12581.92    12212.02    140.87 o
   5   1   3        1.59        2.11      2.05 o
   6   1   3     2305.66     2208.25     27.74 o
   7   1   3      291.91      276.34      6.85 o
   8   1   3      177.72      201.93      7.02 o
   9   1   3        2.15        0.00      4.34 o
  10   1   3      844.61      799.76     17.96 o
  11   1   3      252.18      238.57     12.68 o
  12   1   3      641.14      652.66     19.55 o
  13   1   3       85.96       91.17      9.19 o
  14   1   3       34.16       39.12      9.36 o
 -14   2   3       21.23       21.32      9.34 o
 -13   2   3      119.59      112.19     12.07 o
 -12   2   3      145.63      152.87      9.65 o
 -11   2   3      504.94      473.81     19.75 o
 -10   2   3        8.73        9.20      7.85 o
  -9   2   3     1759.75     1760.33     28.67 o
  -8   2   3       34.42       37.21      4.34 o
  -7   2   3        7.59       12.77      3.22 o
  -6   2   3     2040.94     1964.68     32.68 o
  -5   2   3     2120.80     2118.06     33.85 o
  -4   2   3     2761.57     3190.87     41.58 o
  -3   2   3     9271.46     9597.87    130.79 o
  -2   2   3       41.49       26.81      2.34 o
  -1   2   3       56.41       98.34      4.60 o
   0   2   3     3885.56     3850.51     61.30 o
   1   2   3     1655.74     1739.71     32.10 o
   2   2   3       94.75       65.62      3.67 o
   3   2   3     3689.96     3662.20     42.58 o
   4   2   3      158.07      187.54      7.15 o
   5   2   3     3905.32     3918.14     61.56 o
   6   2   3     1552.98     1538.47     24.46 o
   7   2   3      355.40      348.73      7.97 o
   8   2   3     2151.66     2094.16     26.65 o
   9   2   3      755.33      697.26     12.33 o
  10   2   3      400.79      389.17     10.84 o
  11   2   3      141.37      153.17     11.91 o
  12   2   3       90.50       89.95     10.61 o
  13   2   3       41.46       25.75     10.51 o
 -13   3   3      114.52      134.98     22.84 o
 -12   3   3       37.34       45.74     11.71 o
 -11   3   3       29.78       26.01     10.27 o
 -10   3   3      712.00      621.67     32.90 o
  -9   3   3        3.08       11.69      8.69 o
  -8   3   3       84.80       88.12      9.44 o
  -7   3   3     1237.98     1206.60     27.80 o
  -6   3   3       71.16       64.91      5.61 o
  -5   3   3      717.36      692.32     13.75 o
  -4   3   3     1070.42     1070.70     15.85 o
  -3   3   3      221.86      221.89      6.19 o
  -2   3   3      954.78      939.12     16.96 o
  -1   3   3      899.15      846.70     15.47 o
   0   3   3      607.43      664.26     17.86 o
   1   3   3     1616.94     1585.51     26.64 o
   2   3   3      613.36      696.67     15.28 o
   3   3   3      806.03      798.39     13.37 o
   4   3   3      808.67      819.07     13.84 o
   5   3   3      452.42      475.87      9.10 o
   6   3   3      850.71      796.90     13.42 o
   7   3   3      489.40      487.28     10.34 o
   8   3   3       29.56       29.00      5.80 o
   9   3   3      375.56      377.39     12.85 o
  10   3   3      186.02      181.47     10.22 o
  11   3   3        9.04        4.02      7.92 o
  12   3   3      290.37      237.44     12.19 o
 -11   4   3        6.57       11.85     12.10 o
 -10   4   3       17.49       16.02     10.68 o
  -9   4   3       26.47       34.42     10.68 o
  -8   4   3      354.81      355.66     16.06 o
  -7   4   3      247.60      243.27     11.43 o
  -6   4   3      960.39     1007.55     21.65 o
  -5   4   3      366.61      361.24     12.58 o
  -4   4   3        4.35        4.55      6.19 o
  -3   4   3       99.42       97.56      5.70 o
  -2   4   3      197.38      174.82      5.65 o
  -1   4   3       27.05       22.56      4.26 o
   0   4   3     1827.86     1832.77     24.97 o
   1   4   3      226.73      249.57      7.87 o
   2   4   3      907.31      913.22     13.88 o
   3   4   3       48.28       52.31      4.60 o
   4   4   3        2.45        6.72      4.32 o
   5   4   3       33.25       33.45      6.33 o
   6   4   3      325.08      372.44     11.20 o
   7   4   3       93.32       91.34      8.87 o
   8   4   3       46.45       49.42      8.39 o
   9   4   3       17.00        6.26      8.13 o
  10   4   3       68.74       66.18      9.68 o
  11   4   3       15.96       14.54     11.49 o
  -9   5   3       29.92       11.02     17.58 o
  -8   5   3       45.41       46.16     10.29 o
  -7   5   3      196.07      197.89     14.07 o
  -6   5   3       30.23       24.32      9.00 o
  -5   5   3       93.06      131.20     10.22 o
  -4   5   3       24.80       25.41      8.28 o
  -3   5   3        1.46        0.00      7.25 o
  -2   5   3       97.76      123.70      7.32 o
  -1   5   3       60.80       61.40      8.36 o
   0   5   3      127.22      135.90      7.34 o
   1   5   3      593.48      626.40     12.53 o
   2   5   3       45.63       37.01     10.13 o
   3   5   3      216.67      234.80      9.68 o
   4   5   3        1.34        0.34      6.66 o
   5   5   3       40.58       54.81      8.80 o
   6   5   3        0.44        0.00     12.24 o
   7   5   3      542.27      542.83     24.56 o
   8   5   3       30.17       19.17     14.91 o
   9   5   3       95.27       87.98     13.84 o
  -5   6   3        7.84        8.32     10.23 o
  -4   6   3       27.60       24.75     10.19 o
  -3   6   3        3.79       10.49      9.86 o
  -2   6   3       33.65       33.73     11.84 o
  -1   6   3       89.53      106.96      8.73 o
   0   6   3      367.91      385.44     16.73 o
   1   6   3        2.65        0.00      9.21 o
   2   6   3       89.73       64.98     12.74 o
   3   6   3       33.12       29.67     11.70 o
   4   6   3       25.24       17.32     12.07 o
   5   6   3       29.41       33.70     19.13 o
 -14   0   4      149.34      180.07     18.18 o
 -12   0   4      136.25      146.94     14.43 o
 -10   0   4        5.44        3.66      7.20 o
  -8   0   4     2834.40     2859.73     57.23 o
  -6   0   4     5357.83     5326.86     89.66 o
  -4   0   4     2388.64     2402.18     58.76 o
   0   0   4     2856.30     3692.96     53.87 o
   2   0   4     6078.54     5930.30    107.54 o
   4   0   4       41.27       38.75      3.88 o
   6   0   4      283.55      215.06      8.98 o
   8   0   4     3666.99     3765.13     74.06 o
  10   0   4     1447.13     1460.73     38.81 o
  12   0   4      265.41      250.81     15.91 o
  14   0   4       86.93      132.99     15.75 o
 -14   1   4        1.51        0.00      9.84 o
 -13   1   4      366.32      349.38     14.22 o
 -12   1   4       56.27       64.57      9.12 o
 -11   1   4      306.83      298.78     10.86 o
 -10   1   4       88.77      112.42      6.70 o
  -9   1   4      141.42      136.00      5.69 o
  -8   1   4      100.60      113.00      5.39 o
  -7   1   4     2916.19     2961.27     32.36 o
  -6   1   4      349.39      366.34      8.30 o
  -5   1   4     6206.67     6043.42     73.99 o
  -4   1   4     1952.90     1977.08     24.94 o
  -3   1   4      769.00      835.31     11.94 o
  -2   1   4     2611.31     2530.60     38.61 o
  -1   1   4    20894.80    19891.24    317.34 o
   0   1   4     7691.01     8342.50    141.92 o
   1   1   4    20234.41    19026.76    223.86 o
   2   1   4     1023.25     1022.61     15.05 o
   3   1   4     7067.26     7382.96     87.04 o
   4   1   4       10.14        8.29      2.19 o
   5   1   4     1587.13     1674.55     21.77 o
   6   1   4      177.87      162.92      7.14 o
   7   1   4     1429.14     1279.12     18.66 o
   8   1   4       58.75       61.48      4.52 o
   9   1   4     3458.76     3363.45     52.98 o
  10   1   4      304.69      306.79     11.02 o
  11   1   4        2.89        8.43      7.43 o
  12   1   4       25.87       14.17      7.65 o
  13   1   4      260.80      274.27     11.94 o
  14   1   4        0.05       14.27      8.92 o
 -13   2   4        7.68        0.00      8.11 o
 -12   2   4       53.31       50.35      8.73 o
 -11   2   4      154.27      164.68      9.15 o
 -10   2   4        6.46        6.23      6.03 o
  -9   2   4      460.13      463.37     12.29 o
  -8   2   4     1373.28     1319.17     20.67 o
  -7   2   4      387.58      376.03      9.81 o
  -6   2   4      843.53      820.10     15.42 o
  -5   2   4      161.23      164.22      6.03 o
  -4   2   4        9.31       12.30      2.28 o
  -3   2   4     3192.04     3361.34     50.95 o
  -2   2   4     5271.51     5725.91     87.62 o
  -1   2   4     1977.67     2011.85     35.46 o
   0   2   4     3785.25     3696.32     65.45 o
   1   2   4      404.84      425.76      8.94 o
   2   2   4     3497.30     3652.23     49.55 o
   3   2   4      253.69      203.92      4.45 o
   4   2   4      178.62      194.57      5.13 o
   5   2   4     1423.72     1453.32     22.68 o
   6   2   4      446.17      438.31      9.48 o
   7   2   4      254.66      239.43      9.89 o
   8   2   4     1635.35     1514.35     22.05 o
   9   2   4      718.69      696.76     12.42 o
  10   2   4      131.12      125.98      7.22 o
  11   2   4      583.17      602.43     22.27 o
  12   2   4        3.15       16.16     10.94 o
  13   2   4       27.86       39.58     10.99 o
 -12   3   4       16.50       12.53     11.17 o
 -11   3   4       41.40       45.85     10.55 o
 -10   3   4      158.57      191.29     12.96 o
  -9   3   4      503.13      458.90     16.89 o
  -8   3   4      515.13      554.60     17.99 o
  -7   3   4      315.55      284.89     12.54 o
  -6   3   4        1.62        3.08      5.52 o
  -5   3   4      495.43      508.04     11.54 o
  -4   3   4      869.88      843.31     13.49 o
  -3   3   4      131.93      160.86      4.99 o
  -2   3   4     2377.58     2224.48     40.17 o
  -1   3   4      425.92      414.99     10.69 o
   0   3   4      428.64      473.51     10.22 o
   1   3   4      520.66      536.95     10.07 o
   2   3   4      113.35      116.71      7.44 o
   3   3   4       28.33       44.99      3.90 o
   4   3   4     2836.86     2826.09     39.53 o
   5   3   4       42.93       48.05      4.10 o
   6   3   4      811.60      794.11     13.53 o
   7   3   4      356.00      325.39      8.71 o
   8   3   4       93.22       89.42      8.96 o
   9   3   4      333.91      304.01     16.49 o
  10   3   4      283.13      283.24     11.77 o
  11   3   4      153.91      130.28      9.82 o
  12   3   4      186.43      192.37     11.43 o
 -11   4   4      262.37      240.38     20.03 o
 -10   4   4       29.21       20.83     14.84 o
  -9   4   4      523.85      563.74     20.36 o
  -8   4   4      180.87      150.29     12.23 o
  -7   4   4       74.93       79.92      9.00 o
  -6   4   4       40.48       30.40      7.33 o
  -5   4   4      408.79      394.46     13.56 o
  -4   4   4       23.69       23.70      6.28 o
  -3   4   4      854.13      865.29     15.32 o
  -2   4   4      134.24      137.53      5.34 o
  -1   4   4      982.22     1052.82     16.09 o
   0   4   4        9.73        2.79      6.12 o
   1   4   4        0.18        0.00      3.36 o
   2   4   4      635.33      702.25     11.54 o
   3   4   4     1227.32     1295.45     19.16 o
   4   4   4       15.66       15.85      4.93 o
   5   4   4      811.02      811.69     16.45 o
   6   4   4       30.31       28.22      6.83 o
   7   4   4        2.28        0.00      6.84 o
   8   4   4       41.56       24.24      9.68 o
   9   4   4        1.68        0.00     10.01 o
  10   4   4       26.65       29.47     12.10 o
  11   4   4      171.74      182.62     15.52 o
  -9   5   4        0.94        0.00     11.93 o
  -8   5   4       81.00      110.50     11.21 o
  -7   5   4        4.46        5.32     10.03 o
  -6   5   4       10.44       10.89      9.89 o
  -5   5   4        3.08        0.00      8.44 o
  -4   5   4      229.40      231.37     11.74 o
  -3   5   4        4.60        6.97      7.50 o
  -2   5   4      363.58      401.94     11.30 o
  -1   5   4        2.91        0.43      5.92 o
   0   5   4      166.44      176.92      9.87 o
   1   5   4      179.62      158.54     12.09 o
   2   5   4      134.78      125.10     10.83 o
   3   5   4       17.35       17.40      9.45 o
   4   5   4      330.02      340.57     15.56 o
   5   5   4        0.22        0.00     10.32 o
   6   5   4      178.57      158.50     13.42 o
   7   5   4       25.26       24.21     11.46 o
   8   5   4       55.15       60.52     12.72 o
   9   5   4        1.34        0.00     11.95 o
  -4   6   4      109.40      112.40     13.79 o
  -3   6   4      114.49      138.01     21.47 o
  -2   6   4        0.73        0.00     11.43 o
  -1   6   4      108.68      114.63      9.73 o
   0   6   4      151.25      174.54     10.70 o
   1   6   4       44.48       45.52     14.54 o
   2   6   4       69.00       65.11     12.24 o
   3   6   4       91.50       96.42     13.63 o
   4   6   4        4.57        0.00     11.78 o
 -13   0   5        4.20        3.48     13.19 o
 -11   0   5     1385.87     1484.28     35.19 o
  -9   0   5     2626.78     2618.51     53.54 o
  -7   0   5      867.95      896.21     20.86 o
  -5   0   5     1045.65     1064.42     28.19 o
  -3   0   5     3014.65     3043.65     60.55 o
  -1   0   5    36241.90    31151.29    496.32 o
   1   0   5     1783.12     2003.58     33.60 o
   3   0   5     7729.74     7665.69    139.03 o
   5   0   5     8171.44     8069.38    134.25 o
   7   0   5     1804.31     1836.06     38.31 o
   9   0   5       17.56        9.36      6.76 o
  11   0   5      575.65      598.86     22.72 o
  13   0   5      271.93      281.19     28.15 o
 -14   1   5       19.05       22.96      8.76 o
 -13   1   5      132.18      136.97      9.53 o
 -12   1   5        5.44       10.34      7.26 o
 -11   1   5      164.27      175.14     10.44 o
 -10   1   5     3371.97     3358.79     40.34 o
  -9   1   5       44.22       45.46      4.19 o
  -8   1   5      269.10      229.78      7.47 o
  -7   1   5      475.00      533.73      7.93 o
  -6   1   5      145.24      186.68      4.36 o
  -5   1   5     1370.74     1420.33     18.08 o
  -4   1   5     7220.91     7208.05    105.23 o
  -3   1   5      777.02      887.08     14.30 o
  -2   1   5     1191.20     1006.25     16.46 o
  -1   1   5     1132.79     1079.47     15.03 o
   0   1   5    20028.36    19029.73    223.64 o
   1   1   5     5136.97     5085.61     60.84 o
   2   1   5    11041.82    11146.18    123.35 o
   3   1   5     1416.93     1539.69     22.15 o
   4   1   5     8666.57     8468.10    105.73 o
   5   1   5      665.61      709.25     11.32 o
   6   1   5     4527.83     4635.88     55.47 o
   7   1   5      324.13      272.34      6.53 o
   8   1   5      560.14      567.14     10.84 o
   9   1   5        3.40        2.26      4.32 o
  10   1   5      173.51      182.13     12.54 o
  11   1   5        2.35       10.29      6.88 o
  12   1   5      866.71      841.88     19.53 o
  13   1   5      131.96      139.87      9.89 o
  14   1   5      123.73      119.53     10.22 o
 -13   2   5      115.70      104.31     17.18 o
 -12   2   5       62.07       74.70     11.82 o
 -11   2   5      387.48      361.19     14.07 o
 -10   2   5      300.23      305.16     11.15 o
  -9   2   5      171.96      178.13      8.10 o
  -8   2   5      581.05      566.22     17.23 o
  -7   2   5      268.79      256.36      9.39 o
  -6   2   5      554.29      539.62     11.61 o
  -5   2   5      915.35      847.37     13.92 o
  -4   2   5      250.88      202.05      5.30 o
  -3   2   5     4015.54     4141.58     58.54 o
  -2   2   5      499.66      637.30     10.48 o
  -1   2   5      123.16       82.70      3.47 o
   0   2   5      151.98      106.06      5.48 o
   1   2   5        9.37       16.99      2.83 o
   2   2   5      254.40      186.46      5.67 o
   3   2   5      123.45      213.74      6.55 o
   4   2   5       22.12       10.23      2.49 o
   5   2   5      736.33      690.56     12.48 o
   6   2   5      430.37      390.38      8.32 o
   7   2   5      639.57      591.53     10.05 o
   8   2   5        9.33       12.25      3.97 o
   9   2   5        6.24       11.07      4.76 o
  10   2   5      277.86      279.80     10.65 o
  11   2   5      683.19      673.64     28.77 o
  12   2   5        1.54       11.76      9.65 o
  13   2   5      187.21      176.62     33.67 o
 -12   3   5       91.80       94.79     12.73 o
 -11   3   5      315.59      378.85     18.06 o
 -10   3   5      221.67      217.85     16.54 o
  -9   3   5       62.37       48.39      9.85 o
  -8   3   5      280.05      266.87     12.95 o
  -7   3   5      868.90      869.95     22.20 o
  -6   3   5        7.88        2.09      6.41 o
  -5   3   5      861.68      852.44     17.79 o
  -4   3   5     2101.11     2210.26     31.99 o
  -3   3   5      536.70      600.10     13.64 o
  -2   3   5      639.16      688.08     12.20 o
  -1   3   5      528.88      534.42     10.16 o
   0   3   5       26.95       34.40      3.52 o
   1   3   5     4404.57     4404.77     59.55 o
   2   3   5      198.86      181.17      5.37 o
   3   3   5      585.20      568.83      9.79 o
   4   3   5     1104.72     1162.45     16.73 o
   5   3   5       65.63       71.84      4.55 o
   6   3   5      567.56      547.72     10.70 o
   7   3   5     1336.34     1339.50     20.29 o
   8   3   5        7.57        3.16      5.46 o
   9   3   5      815.97      815.32     33.02 o
  10   3   5       20.94       18.55      7.64 o
  11   3   5       18.07       25.58      9.85 o
  12   3   5       36.32       40.13     14.58 o
 -11   4   5        1.91        0.00     11.81 o
 -10   4   5      321.44      300.61     16.70 o
  -9   4   5        5.48       15.27     10.67 o
  -8   4   5      376.38      351.54     16.07 o
  -7   4   5        0.58        1.59      7.82 o
  -6   4   5     1106.71     1115.94     27.43 o
  -5   4   5       31.92       20.09      6.97 o
  -4   4   5      548.00      583.56     17.72 o
  -3   4   5      236.16      229.43      9.94 o
  -2   4   5       88.89       95.41      7.46 o
  -1   4   5        9.19        9.40      4.15 o
   0   4   5     3227.06     3204.17     40.98 o
   1   4   5      278.10      281.52      7.22 o
   2   4   5     2212.66     2189.60     27.89 o
   3   4   5        0.61       14.14     10.04 o
   4   4   5       37.95       33.70      7.27 o
   5   4   5       62.24       51.16      7.53 o
   6   4   5      558.32      606.32     18.67 o
   7   4   5      702.78      671.12     20.44 o
   8   4   5      714.34      771.61     23.04 o
   9   4   5        0.16        0.00     10.26 o
  10   4   5       53.65       47.98     11.33 o
  11   4   5        8.77       12.97     11.92 o
  -8   5   5        0.73        0.00      9.89 o
  -7   5   5      316.01      290.08     15.09 o
  -6   5   5      243.11      223.23     12.27 o
  -5   5   5      147.85      171.55     11.34 o
  -4   5   5        1.19       17.10      8.31 o
  -3   5   5       13.19       21.31      8.01 o
  -2   5   5        9.49        5.74      5.75 o
  -1   5   5      263.17      243.12      9.98 o
   0   5   5       78.19       77.01      7.67 o
   1   5   5       12.84        7.93      9.38 o
   2   5   5        5.51       13.70      9.21 o
   3   5   5      299.19      257.99     13.64 o
   4   5   5        1.99        0.00      9.09 o
   5   5   5        2.07       10.80      9.94 o
   6   5   5        7.21        8.10     11.89 o
   7   5   5        4.84       10.16     11.18 o
   8   5   5        2.52       23.20     12.36 o
  -4   6   5       20.48       17.21     13.99 o
  -3   6   5        7.80       23.81     13.50 o
  -2   6   5      160.27      154.71     16.47 o
  -1   6   5        9.63       22.30      8.76 o
   0   6   5       18.17       21.55      8.72 o
   1   6   5        0.29        0.00      9.81 o
   2   6   5       83.93       76.40     12.70 o
   3   6   5       15.30       10.48     12.09 o
   4   6   5        2.90        4.45     12.30 o
 -14   0   6      169.61      176.81     17.58 o
 -12   0   6      258.74      272.30     20.75 o
 -10   0   6       90.56      104.92      9.20 o
  -8   0   6     2796.00     2969.99     59.20 o
  -6   0   6     5879.81     5943.15    100.85 o
  -4   0   6     1661.99     1769.25     34.80 o
  -2   0   6      767.99      905.39     20.31 o
   0   0   6     7414.45     7592.15    109.74 o
   2   0   6    13377.73    12979.75    206.36 o
   4   0   6      988.39     1042.65     16.99 o
   6   0   6      837.74      792.08     17.06 o
   8   0   6     1888.95     1977.04     41.64 o
  10   0   6      339.75      348.04     16.67 o
  12   0   6       21.28        6.60     11.38 o
  14   0   6      130.00      137.69     15.88 o
 -14   1   6       34.86       40.15      9.12 o
 -13   1   6      445.44      484.09     19.74 o
 -12   1   6       47.87       35.79      7.48 o
 -11   1   6      336.52      363.31     17.98 o
 -10   1   6      105.81       96.49      7.32 o
  -9   1   6       35.90       40.67      4.22 o
  -8   1   6      171.05      197.03      6.03 o
  -7   1   6     3263.90     3332.57     40.01 o
  -6   1   6      392.14      425.16      7.33 o
  -5   1   6     3769.01     3662.24     47.63 o
  -4   1   6       97.83       90.28      2.81 o
  -3   1   6       46.69       37.33      2.38 o
  -2   1   6     3229.08     3279.69     50.20 o
  -1   1   6     4136.43     4121.61     53.90 o
   0   1   6     1312.56     1388.58     17.33 o
   1   1   6    14117.09    13487.19    149.34 o
   2   1   6       90.24      134.52      3.47 o
   3   1   6     2279.77     2388.34     29.70 o
   4   1   6       54.23       50.52      5.82 o
   5   1   6      969.79      950.68     13.21 o
   6   1   6       86.63       59.34      3.57 o
   7   1   6     3416.73     3374.05     41.52 o
   8   1   6       19.50       23.36      3.89 o
   9   1   6      987.47      992.54     18.39 o
  10   1   6      195.21      215.05      9.34 o
  11   1   6      295.52      274.89     11.09 o
  12   1   6      290.01      299.65     12.01 o
  13   1   6       61.44       55.94      8.82 o
  14   1   6        9.16       14.85      8.77 o
 -13   2   6       23.45       29.15      9.02 o
 -12   2   6       50.77       56.70     14.12 o
 -11   2   6       86.10       83.56      9.29 o
 -10   2   6       10.03        5.17      6.06 o
  -9   2   6      495.90      527.50     13.28 o
  -8   2   6       38.57       37.91      5.20 o
  -7   2   6      225.89      219.81     10.51 o
  -6   2   6     1066.87     1012.22     20.03 o
  -5   2   6       50.14       42.56      2.95 o
  -4   2   6     1539.09     1608.31     25.95 o
  -3   2   6     1423.11     1408.05     21.01 o
  -2   2   6        8.24       13.27      1.90 o
  -1   2   6      842.38      791.29     12.79 o
   0   2   6     1049.45     1104.41     21.29 o
   1   2   6       11.52       15.17      2.35 o
   2   2   6     2204.10     2244.71     36.65 o
   3   2   6      396.56      334.10      8.50 o
   4   2   6     1636.84     1711.16     26.08 o
   5   2   6      948.17      832.93     14.61 o
   6   2   6        5.93        7.23      2.93 o
   7   2   6      276.21      252.43      6.67 o
   8   2   6     1516.39     1421.99     19.87 o
   9   2   6       68.71       59.45      5.65 o
  10   2   6     1034.04      913.60     17.44 o
  11   2   6       87.73      106.64     10.95 o
  12   2   6       48.61       42.37      9.91 o
  13   2   6       22.98       28.91     13.84 o
 -12   3   6       60.94       60.48     12.28 o
 -11   3   6       15.93       25.66     10.99 o
 -10   3   6      489.93      484.94     19.18 o
  -9   3   6      361.78      330.13     15.16 o
  -8   3   6      696.15      713.46     20.56 o
  -7   3   6      737.76      686.80     17.60 o
  -6   3   6       15.22       15.01      6.28 o
  -5   3   6      515.45      511.57     12.24 o
  -4   3   6      541.33      554.24     13.69 o
  -3   3   6        4.22        0.88      3.33 o
  -2   3   6     1696.94     1684.98     24.86 o
  -1   3   6      749.24      775.59     13.25 o
   0   3   6      181.16      172.60      8.94 o
   1   3   6     1011.18      997.89     13.71 o
   2   3   6     1049.55     1065.62     15.40 o
   3   3   6      127.52      151.24     10.36 o
   4   3   6     2330.05     2267.57     28.28 o
   5   3   6        2.73        3.71      4.21 o
   6   3   6      753.43      743.58     14.65 o
   7   3   6       51.83       50.77      6.40 o
   8   3   6        5.78        9.91      6.82 o
   9   3   6       13.87       24.35      8.89 o
  10   3   6      236.91      239.48     13.52 o
  11   3   6       22.20       14.51     10.01 o
  12   3   6      135.60      160.61     17.36 o
 -11   4   6       74.51       83.51     14.30 o
 -10   4   6       34.01       19.25     11.68 o
  -9   4   6      457.59      492.90     19.83 o
  -8   4   6       14.49       14.49      9.63 o
  -7   4   6       32.28       55.41      8.49 o
  -6   4   6        5.37       13.79      7.99 o
  -5   4   6      346.23      311.62     11.88 o
  -4   4   6        4.60        4.57      6.21 o
  -3   4   6     1439.00     1436.57     23.76 o
  -2   4   6       32.70       34.30      5.06 o
  -1   4   6     1041.37     1095.51     16.72 o
   0   4   6       95.45       96.85      5.41 o
   1   4   6       44.86       52.72      4.88 o
   2   4   6       78.89       72.09      5.10 o
   3   4   6      805.90      836.86     19.19 o
   4   4   6       45.16       32.53      6.79 o
   5   4   6     1014.72     1069.64     23.26 o
   6   4   6        0.02        3.23      8.75 o
   7   4   6       25.78       30.66     17.09 o
   8   4   6      309.12      257.80     14.63 o
   9   4   6      229.67      211.66     14.34 o
  10   4   6       39.68       27.43     12.91 o
  -8   5   6       76.23      100.25     11.29 o
  -7   5   6       45.46       31.79      9.42 o
  -6   5   6        0.77        9.71     10.03 o
  -5   5   6        2.66       17.99      8.70 o
  -4   5   6      178.57      182.06     13.25 o
  -3   5   6       40.21       29.08     10.09 o
  -2   5   6      568.95      613.52     24.88 o
  -1   5   6       19.66       13.35      7.61 o
   0   5   6      197.09      206.03      9.93 o
   1   5   6       37.29       23.74      8.04 o
   2   5   6        0.98        0.00      8.51 o
   3   5   6        2.14       11.36      9.53 o
   4   5   6      254.51      280.23     14.94 o
   5   5   6        0.12       13.71     10.61 o
   6   5   6      170.72      176.20     13.68 o
   7   5   6        4.21        0.00     15.22 o
   8   5   6       61.52       56.38     13.06 o
  -4   6   6       46.28       57.37     13.53 o
  -3   6   6       39.58       48.71     12.33 o
  -2   6   6        5.00        0.10     12.33 o
  -1   6   6        1.97        0.00      8.52 o
   0   6   6       32.74       41.11      9.33 o
   1   6   6        0.22        0.00      9.88 o
   2   6   6       36.52       44.42     13.73 o
   3   6   6       51.60       50.23     12.92 o
 -13   0   7        1.86        0.00     13.07 o
 -11   0   7      715.68      765.51     27.62 o
  -9   0   7     1031.67      986.43     24.30 o
  -7   0   7      156.66      141.60      9.76 o
  -5   0   7      222.85      232.31      6.97 o
  -3   0   7     5462.38     5252.41    214.32 o
  -1   0   7     3172.98     3266.83     68.79 o
   1   0   7      287.96      312.69      7.50 o
   3   0   7     1702.01     1670.17     28.28 o
   5   0   7    10330.80    10047.96    145.79 o
   7   0   7     1714.01     1718.40     35.48 o
   9   0   7        1.08        7.74      8.25 o
  11   0   7      259.24      303.41     16.92 o
  13   0   7      423.70      454.56     22.49 o
 -14   1   7       19.62       20.16      8.68 o
 -13   1   7        0.85        0.00      7.97 o
 -12   1   7       80.71       84.76      8.42 o
 -11   1   7       18.78       33.89      8.09 o
 -10   1   7      800.14      827.38     16.90 o
  -9   1   7      689.09      730.65     14.33 o
  -8   1   7     3116.65     3148.03     41.71 o
  -7   1   7      164.77      178.49      5.10 o
  -6   1   7      554.54      629.81     10.17 o
  -5   1   7     1141.30     1148.57     17.16 o
  -4   1   7     6713.90     7155.06     79.24 o
  -3   1   7     2591.79     2796.05     34.61 o
  -2   1   7     4321.10     4122.75     56.19 o
  -1   1   7     2698.32     3037.00     33.41 o
   0   1   7      157.33      218.38      6.37 o
   1   1   7      378.36      317.69      5.02 o
   2   1   7       37.75       75.55      3.40 o
   3   1   7     1012.58     1079.77     15.62 o
   4   1   7     4032.00     4010.94     53.17 o
   5   1   7      313.64      343.89     10.34 o
   6   1   7     3298.06     3324.75     40.73 o
   7   1   7      602.86      621.38     10.60 o
   8   1   7      228.49      226.61      6.72 o
   9   1   7     2819.27     2802.44     43.01 o
  10   1   7      549.43      558.16     14.46 o
  11   1   7       60.70       56.03      7.63 o
  12   1   7      163.31      183.82     10.03 o
  13   1   7       33.84       61.58      8.92 o
 -13   2   7        0.32        6.84      8.46 o
 -12   2   7       60.86       80.53     14.05 o
 -11   2   7      266.16      257.87     10.99 o
 -10   2   7      298.77      280.28     12.31 o
  -9   2   7      213.56      191.73      9.59 o
  -8   2   7      690.20      641.52     14.38 o
  -7   2   7      743.84      699.70     21.82 o
  -6   2   7     1578.39     1513.19     31.71 o
  -5   2   7      308.50      313.00      8.79 o
  -4   2   7      740.07      728.72     10.51 o
  -3   2   7     1448.04     1269.73     19.23 o
  -2   2   7     2644.89     2807.54     44.08 o
  -1   2   7    13623.12    13642.06    189.96 o
   0   2   7      858.07      771.96     17.91 o
   1   2   7       51.10       52.02      3.16 o
   2   2   7     3725.28     3757.86     55.42 o
   3   2   7     1816.38     1899.89     32.41 o
   4   2   7        8.74       20.04      4.61 o
   5   2   7     1276.51     1135.33     15.74 o
   6   2   7      106.98      113.20      5.12 o
   7   2   7      712.45      659.22     11.05 o
   8   2   7      926.90      889.95     14.63 o
   9   2   7      249.87      244.76      9.19 o
  10   2   7       49.82       50.92     13.47 o
  11   2   7      953.54      894.23     30.14 o
  12   2   7        9.53        7.59     12.66 o
  13   2   7      196.46      201.67     38.29 o
 -12   3   7      141.96      142.77     14.51 o
 -11   3   7      316.86      327.61     16.77 o
 -10   3   7       87.92       85.53     15.76 o
  -9   3   7        6.52       16.29     16.20 o
  -8   3   7      153.09      151.05     14.29 o
  -7   3   7      362.93      398.29     13.36 o
  -6   3   7       64.40       47.37      6.00 o
  -5   3   7     1029.06     1076.70     22.06 o
  -4   3   7      459.54      437.97     11.06 o
  -3   3   7       69.34       82.74      5.53 o
  -2   3   7      616.71      612.76     12.51 o
  -1   3   7     1008.50      929.14     14.97 o
   0   3   7      337.00      368.07      7.98 o
   1   3   7      916.44      874.50     14.81 o
   2   3   7      230.36      213.63      7.55 o
   3   3   7      958.13      928.26     17.50 o
   4   3   7      451.83      433.17     10.21 o
   5   3   7       16.63       27.14      4.78 o
   6   3   7      561.02      505.95     12.99 o
   7   3   7      697.45      723.70     17.75 o
   8   3   7      385.75      351.65     17.60 o
   9   3   7      132.45      147.21     11.30 o
  10   3   7        3.62        0.00     12.95 o
  11   3   7        1.02        9.42     10.49 o
  12   3   7       34.99       16.73     25.42 o
 -10   4   7        5.28        2.03     11.85 o
  -9   4   7       47.02       46.52     11.42 o
  -8   4   7      114.44       79.72     11.34 o
  -7   4   7        5.62        5.85      8.25 o
  -6   4   7      114.52      141.55      9.83 o
  -5   4   7        3.65        4.14      6.76 o
  -4   4   7      738.22      752.48     28.00 o
  -3   4   7       26.03       32.04      5.40 o
  -2   4   7        0.12        1.95      5.51 o
  -1   4   7      701.04      683.68     14.37 o
   0   4   7       96.30      100.80      6.93 o
   1   4   7      464.62      451.94     11.93 o
   2   4   7     1170.58     1171.99     25.64 o
   3   4   7        1.92       10.60      6.43 o
   4   4   7      180.64      175.07      9.43 o
   5   4   7      112.18      104.73      8.96 o
   6   4   7      237.45      236.11     13.47 o
   7   4   7      111.30      105.26     11.54 o
   8   4   7      657.32      687.35     40.29 o
   9   4   7      223.20      200.97     14.44 o
  10   4   7       91.05       71.08     12.63 o
  -8   5   7       24.90       45.99     12.37 o
  -7   5   7      215.10      220.31     19.82 o
  -6   5   7      176.08      151.01     13.45 o
  -5   5   7      454.09      491.58     20.20 o
  -4   5   7      205.61      176.99     12.96 o
  -3   5   7       24.22       30.10     10.46 o
  -2   5   7        0.08        5.83      7.34 o
  -1   5   7      234.06      230.77     10.29 o
   0   5   7      163.78      179.72      9.78 o
   1   5   7     1135.59     1179.14     25.52 o
   2   5   7       13.23        2.68      9.83 o
   3   5   7       76.42      100.06     12.74 o
   4   5   7        0.08        0.00      9.62 o
   5   5   7       44.13       36.20     13.61 o
   6   5   7        0.39        8.60     12.61 o
   7   5   7       15.40       29.99     12.22 o
   8   5   7       29.41       25.42     13.04 o
  -3   6   7       55.45       63.54     13.83 o
  -2   6   7        4.71        0.00     11.59 o
  -1   6   7        0.81        0.00      8.86 o
   0   6   7      103.50      119.03     10.69 o
   1   6   7        0.05        0.00      9.99 o
   2   6   7      103.71      115.15     14.10 o
   3   6   7       29.31       33.70     13.04 o
 -14   0   8      168.69      169.11     14.47 o
 -12   0   8      514.59      506.44     20.02 o
 -10   0   8      172.92      150.61     10.40 o
  -8   0   8      177.26      192.83      8.06 o
  -6   0   8     3033.04     3158.06     52.56 o
  -4   0   8      308.27      263.89     10.03 o
  -2   0   8      229.15      246.56      7.43 o
   0   0   8     8264.54     8467.88    135.13 o
   2   0   8    12976.76    13104.64    184.47 o
   4   0   8     2852.49     2839.38     43.18 o
   6   0   8      430.04      405.10     11.39 o
   8   0   8      920.27      912.32     20.33 o
  10   0   8      491.15      519.01     41.67 o
  12   0   8        0.86        0.00     13.19 o
 -13   1   8      249.02      271.55     12.58 o
 -12   1   8       13.27       15.48      7.66 o
 -11   1   8       21.01       16.41      7.02 o
 -10   1   8      510.77      526.48     11.78 o
  -9   1   8       58.93       60.45      5.51 o
  -8   1   8       80.97       82.57      5.34 o
  -7   1   8     1249.73     1292.77     19.15 o
  -6   1   8      227.34      203.98      5.94 o
  -5   1   8     2760.32     2691.30     37.02 o
  -4   1   8       22.44       15.46      2.61 o
  -3   1   8     1413.71     1407.31     17.57 o
  -2   1   8     3647.97     3868.01     48.35 o
  -1   1   8      829.83      862.73      9.73 o
   0   1   8      377.60      387.99      5.37 o
   1   1   8     2428.61     2270.38     26.14 o
   2   1   8      242.47      252.31      4.99 o
   3   1   8     2191.22     2169.79     28.15 o
   4   1   8      296.33      265.69      7.45 o
   5   1   8        0.66        0.00      2.68 o
   6   1   8      511.11      509.27      9.53 o
   7   1   8      739.96      768.55     12.35 o
   8   1   8       71.90       68.71      5.15 o
   9   1   8     1021.73     1021.54     20.23 o
  10   1   8      113.70      121.09      8.01 o
  11   1   8      184.62      170.95      9.34 o
  12   1   8      234.68      242.77     12.50 o
  13   1   8        0.47        5.69      9.42 o
 -13   2   8       69.69       62.53     14.24 o
 -12   2   8      141.94      148.07     12.63 o
 -11   2   8      182.31      189.27     14.14 o
 -10   2   8       64.12       63.42      9.97 o
  -9   2   8       68.48       84.06      8.82 o
  -8   2   8      735.60      636.94     13.34 o
  -7   2   8      446.49      453.18     13.28 o
  -6   2   8     1587.84     1429.43     28.05 o
  -5   2   8        7.94        9.18      3.22 o
  -4   2   8     3896.43     4020.81     54.72 o
  -3   2   8      982.09      951.10     15.23 o
  -2   2   8      120.61      166.94      8.65 o
  -1   2   8     3853.18     3873.76     55.29 o
   0   2   8     2603.38     2728.65     44.51 o
   1   2   8      185.01      206.05      5.83 o
   2   2   8     3479.98     3429.05     50.81 o
   3   2   8      804.40      724.00     11.45 o
   4   2   8      797.53      782.29     13.80 o
   5   2   8     1317.31     1234.37     17.02 o
   6   2   8      541.01      545.28      9.88 o
   7   2   8      434.37      419.90      9.61 o
   8   2   8     1786.98     1728.48     28.19 o
   9   2   8        9.30       14.63      7.20 o
  10   2   8      935.38      888.91     23.87 o
  11   2   8      183.70      203.34     15.98 o
  12   2   8       22.41       12.69     12.79 o
  13   2   8       33.02       19.25     14.80 o
 -12   3   8        5.08       15.30     15.28 o
 -11   3   8       25.30        6.65     11.00 o
 -10   3   8      225.57      261.92     32.76 o
  -9   3   8      128.51      127.96     11.65 o
  -8   3   8      487.86      500.83     17.42 o
  -7   3   8      674.51      593.95     16.16 o
  -6   3   8      111.02      119.52      8.13 o
  -5   3   8      234.35      192.14      7.99 o
  -4   3   8      337.90      335.07     11.54 o
  -3   3   8       76.06       77.96      6.44 o
  -2   3   8     1021.78      959.77     15.81 o
  -1   3   8     1938.73     1958.85     27.84 o
   0   3   8     1426.51     1410.19     17.77 o
   1   3   8     1483.49     1456.51     24.50 o
   2   3   8       29.93       28.47      5.84 o
   3   3   8      261.21      253.21      8.70 o
   4   3   8      798.60      757.78     14.51 o
   5   3   8       34.82       32.57      5.04 o
   6   3   8      382.35      378.00     11.68 o
   7   3   8       63.13       67.50      7.77 o
   8   3   8        0.94        0.00      8.54 o
   9   3   8      128.74      126.53     18.60 o
  10   3   8       86.92      130.58     12.17 o
  11   3   8       22.24       31.14     10.67 o
  12   3   8      108.14      136.74     29.28 o
 -10   4   8       13.34       13.61     12.00 o
  -9   4   8       96.70      104.50     13.21 o
  -8   4   8       97.53       78.60     11.71 o
  -7   4   8      236.44      286.58     14.03 o
  -6   4   8       13.33        8.20      7.25 o
  -5   4   8      121.26      100.32     10.40 o
  -4   4   8        9.98       23.83      8.67 o
  -3   4   8      337.13      340.80     10.85 o
  -2   4   8        1.18        0.00      5.62 o
  -1   4   8      334.26      343.90     11.07 o
   0   4   8       64.62       61.21      6.59 o
   1   4   8      171.26      190.90      9.33 o
   2   4   8      203.89      192.15     13.67 o
   3   4   8       62.37       64.75     12.46 o
   4   4   8       66.99       57.79      9.13 o
   5   4   8      565.65      614.96     19.38 o
   6   4   8       21.07        9.67      8.81 o
   7   4   8      248.86      244.65     28.33 o
   8   4   8        5.77        8.84     10.56 o
   9   4   8        3.00        0.00     10.82 o
  10   4   8       38.32       19.54     11.62 o
  -8   5   8      144.17      163.00     17.63 o
  -7   5   8        3.24       16.44     11.60 o
  -6   5   8        0.60       20.63     13.51 o
  -5   5   8       15.81       26.32     11.33 o
  -4   5   8      299.26      269.81     27.71 o
  -3   5   8       98.51       93.90      9.79 o
  -2   5   8      319.32      354.92     12.45 o
  -1   5   8        3.42        0.00      7.36 o
   0   5   8      187.63      200.89     10.22 o
   1   5   8       31.52       39.94      8.04 o
   2   5   8       74.42       80.91     11.32 o
   3   5   8        3.33        8.28     10.15 o
   4   5   8      364.55      378.92     17.07 o
   5   5   8        0.12        0.00     10.59 o
   6   5   8      343.94      338.81     17.41 o
   7   5   8        5.27       12.32     12.20 o
  -2   6   8       27.04       30.88     12.95 o
  -1   6   8       77.30       94.03     10.49 o
   0   6   8        1.41        0.00      9.04 o
   1   6   8        2.33        0.00     10.20 o
   2   6   8        1.51        3.42     10.29 o
 -13   0   9       80.91       85.79     11.78 o
 -11   0   9       96.11       95.97     10.37 o
  -9   0   9     1248.62     1257.21     33.86 o
  -7   0   9     1420.77     1415.45     25.05 o
  -5   0   9      569.94      606.69     16.30 o
  -3   0   9     3255.58     3060.19     46.03 o
  -1   0   9     8295.13     7967.13    122.45 o
   1   0   9     1416.66     1544.96     23.95 o
   3   0   9     2087.46     2120.81     31.41 o
   5   0   9     5398.17     5403.10     80.34 o
   7   0   9      121.47      122.15     15.37 o
   9   0   9      195.08      202.87     12.96 o
  11   0   9      683.55      736.66     28.64 o
  13   0   9      342.65      330.59     40.86 o
 -13   1   9       38.65       41.25      8.90 o
 -12   1   9      187.62      191.58     18.19 o
 -11   1   9        4.01        5.37      7.09 o
 -10   1   9      138.97      153.03      8.59 o
  -9   1   9      417.64      440.85     10.34 o
  -8   1   9     1282.59     1284.60     19.62 o
  -7   1   9      341.76      389.84      8.95 o
  -6   1   9      207.77      188.75      5.56 o
  -5   1   9      145.63      126.32      3.48 o
  -4   1   9      626.95      630.69      9.25 o
  -3   1   9      832.91      859.66     11.69 o
  -2   1   9     9168.73     9317.33    108.26 o
  -1   1   9      774.39      812.10      8.90 o
   0   1   9      391.16      355.79      5.14 o
   1   1   9      167.92      135.74      3.32 o
   2   1   9      488.96      592.67      9.70 o
   3   1   9      903.31     1122.64     13.80 o
   4   1   9     1985.17     1850.93     24.70 o
   5   1   9        0.29        2.13      3.20 o
   6   1   9     1153.69     1156.85     17.78 o
   7   1   9        2.78        2.73      2.99 o
   8   1   9     2027.40     2008.23     27.86 o
   9   1   9       84.88      108.57      8.99 o
  10   1   9      446.03      472.74     20.04 o
  11   1   9       38.22       37.15      8.80 o
  12   1   9      219.57      231.54     12.46 o
  13   1   9        8.92       25.90      9.58 o
 -13   2   9        1.17        0.64     19.63 o
 -12   2   9      270.27      304.06     12.52 o
 -11   2   9      253.41      223.78      8.97 o
 -10   2   9      150.17      155.36      7.40 o
  -9   2   9     1259.77     1150.64     32.23 o
  -8   2   9       81.67       76.88      6.98 o
  -7   2   9       27.00       23.67      5.72 o
  -6   2   9      398.74      367.16     10.26 o
  -5   2   9       23.81       26.37      3.48 o
  -4   2   9     1151.77     1260.61     17.61 o
  -3   2   9     1515.98     1502.92     20.28 o
  -2   2   9      295.34      344.96     12.13 o
  -1   2   9     4134.40     4139.13     55.13 o
   0   2   9     5983.31     5832.38     82.68 o
   1   2   9       44.35       51.59      3.14 o
   2   2   9     1614.19     1502.33     20.05 o
   3   2   9     2012.22     1937.83     25.25 o
   4   2   9      247.43      243.19      7.24 o
   5   2   9     3950.58     3794.46     45.84 o
   6   2   9      230.72      234.84      6.90 o
   7   2   9      535.69      513.48     12.57 o
   8   2   9      744.19      743.88     16.69 o
   9   2   9       47.78       42.90      7.20 o
  10   2   9      359.12      376.14     13.40 o
  11   2   9       78.43       70.55     13.52 o
  12   2   9       32.70       32.13     13.43 o
 -11   3   9      141.57      137.78     13.37 o
 -10   3   9      171.06      153.55     13.35 o
  -9   3   9       53.80       57.03     11.20 o
  -8   3   9       52.25       49.41      9.88 o
  -7   3   9      249.34      248.22     11.25 o
  -6   3   9      266.83      227.54     22.04 o
  -5   3   9     1340.04     1339.96     21.14 o
  -4   3   9      439.95      393.57     10.58 o
  -3   3   9      421.82      416.81     11.20 o
  -2   3   9      925.65      952.42     21.82 o
  -1   3   9        6.26        6.33      4.18 o
   0   3   9      147.43      152.77      5.85 o
   1   3   9     1518.82     1374.95     21.36 o
   2   3   9       71.71       78.72      6.86 o
   3   3   9     1385.47     1332.59     21.70 o
   4   3   9       85.10       97.48      5.92 o
   5   3   9       34.03       34.17      6.38 o
   6   3   9      191.63      202.62     10.10 o
   7   3   9      105.09      106.28      9.97 o
   8   3   9       97.44      101.84     10.48 o
   9   3   9      346.72      373.45     16.43 o
  10   3   9       69.89       88.38     11.64 o
  11   3   9       64.97       60.76     12.14 o
 -10   4   9        7.71       15.10     12.69 o
  -9   4   9      148.22      137.91     13.91 o
  -8   4   9       21.46       12.21     26.71 o
  -7   4   9       16.30       10.68     11.97 o
  -6   4   9      554.30      531.52     18.11 o
  -5   4   9       71.01       48.49      9.57 o
  -4   4   9      203.42      266.83     11.04 o
  -3   4   9      108.02       90.66      8.27 o
  -2   4   9       27.84       40.67      7.90 o
  -1   4   9       79.81       83.50      7.14 o
   0   4   9        7.15       15.39      5.98 o
   1   4   9      906.90      895.60     19.76 o
   2   4   9      444.17      461.64     18.56 o
   3   4   9       80.70       90.41      9.78 o
   4   4   9      308.18      284.59     17.18 o
   5   4   9      136.81      107.74     10.95 o
   6   4   9        0.80        0.00      9.16 o
   7   4   9        7.31        5.54     10.36 o
   8   4   9      148.01      156.83     13.50 o
   9   4   9        0.76        0.00     11.26 o
  10   4   9      151.71      151.73     14.91 o
  -7   5   9      150.92      146.54     13.76 o
  -6   5   9        1.94        1.84     11.18 o
  -5   5   9      347.74      362.44     23.24 o
  -4   5   9        9.91        0.00     10.92 o
  -3   5   9        8.29        0.00      7.45 o
  -2   5   9       45.02       45.71      8.30 o
  -1   5   9       68.35       63.48      8.46 o
   0   5   9       37.45       40.22      8.07 o
   1   5   9      687.94      668.75     21.09 o
   2   5   9       17.56        7.07     10.03 o
   3   5   9      263.62      285.08     19.72 o
   4   5   9        1.01        9.97     10.77 o
   5   5   9        4.06        4.30     11.42 o
   6   5   9        3.60        0.00     11.41 o
   7   5   9      484.01      461.31     20.79 o
 -12   0  10      278.51      316.92     26.24 o
 -10   0  10     3198.45     3314.64     92.15 o
  -8   0  10      455.62      500.27     12.88 o
  -6   0  10     4150.32     4241.83     66.51 o
  -4   0  10     6370.24     6678.25    106.40 o
  -2   0  10       11.63       12.06      2.53 o
   0   0  10     2419.00     2367.01     31.89 o
   2   0  10    12794.62    12936.35    176.99 o
   4   0  10     1802.09     1868.30     27.63 o
   6   0  10      691.94      694.56     14.37 o
   8   0  10     5338.64     5347.14    119.82 o
  10   0  10      356.40      353.98     32.18 o
  12   0  10       18.10        0.00     16.41 o
 -13   1  10       58.03       62.82      8.23 o
 -12   1  10       13.16       18.38      6.98 o
 -11   1  10      358.81      340.26     17.52 o
 -10   1  10      172.68      193.78      9.01 o
  -9   1  10      381.13      414.73     13.34 o
  -8   1  10        8.95       13.06      4.54 o
  -7   1  10      690.01      736.62     11.12 o
  -6   1  10      125.27      115.16      4.76 o
  -5   1  10     2049.14     1932.66     22.12 o
  -4   1  10      360.31      408.22      5.99 o
  -3   1  10      365.75      299.78      5.54 o
  -2   1  10       37.82       65.51      2.90 o
  -1   1  10      197.38      238.21      3.95 o
   0   1  10       89.51       79.38      2.50 o
   1   1  10     4516.06     4537.00     44.98 o
   2   1  10       77.10       67.33      5.09 o
   3   1  10     2434.26     2318.90     26.27 o
   4   1  10      762.28      742.43     11.70 o
   5   1  10      964.15     1008.79     14.03 o
   6   1  10      126.74      133.57      5.26 o
   7   1  10      340.96      336.09      8.01 o
   8   1  10        1.50        0.00      4.58 o
   9   1  10      535.42      587.82     18.20 o
  10   1  10      125.92      129.98      9.69 o
  11   1  10      468.04      432.64     17.72 o
  12   1  10        1.46       10.12      9.12 o
  13   1  10       10.09        0.00     12.91 o
 -12   2  10       67.71       62.15      8.60 o
 -11   2  10       13.10       16.62      6.29 o
 -10   2  10       23.13       17.00      5.70 o
  -9   2  10      320.26      322.67     12.46 o
  -8   2  10      217.83      202.83      9.29 o
  -7   2  10       69.94       78.75      6.93 o
  -6   2  10      951.51      864.13     24.69 o
  -5   2  10       26.18       27.45      3.54 o
  -4   2  10     1081.22     1066.15     14.43 o
  -3   2  10      241.39      215.28      6.70 o
  -2   2  10      887.79      871.72     13.08 o
  -1   2  10      506.22      521.47      8.96 o
   0   2  10      342.27      340.55      7.30 o
   1   2  10      730.50      671.98     11.35 o
   2   2  10     1624.59     1556.44     20.84 o
   3   2  10      260.69      281.16      6.72 o
   4   2  10      235.87      242.95      6.48 o
   5   2  10      751.29      743.64     15.72 o
   6   2  10        5.17       12.78      4.13 o
   7   2  10       41.49       35.27      6.52 o
   8   2  10      252.66      274.45     10.74 o
   9   2  10        6.48       22.05      7.12 o
  10   2  10      188.28      181.75     10.19 o
  11   2  10      221.35      231.79     24.77 o
  12   2  10       30.07       23.56     13.37 o
 -11   3  10       29.83       33.69     13.29 o
 -10   3  10      212.33      219.41     15.00 o
  -9   3  10       28.54       12.63     10.17 o
  -8   3  10      661.11      627.83     36.23 o
  -7   3  10        4.47        4.44      5.30 o
  -6   3  10       15.58       19.56      8.27 o
  -5   3  10      317.00      295.57     10.62 o
  -4   3  10      442.70      402.32     10.99 o
  -3   3  10      316.54      312.93      8.89 o
  -2   3  10     1278.59     1255.46     21.98 o
  -1   3  10      312.92      316.14      8.94 o
   0   3  10     2019.32     1979.16     26.95 o
   1   3  10      990.05      996.90     17.09 o
   2   3  10        7.73       12.64      4.61 o
   3   3  10      265.24      258.29      8.36 o
   4   3  10      362.61      356.26     11.21 o
   5   3  10       43.92       47.16      7.22 o
   6   3  10     1176.50     1090.87     23.39 o
   7   3  10       17.48       12.35      8.71 o
   8   3  10       17.37       14.58      9.29 o
   9   3  10      238.27      219.57     36.81 o
  10   3  10       82.66      112.78     13.46 o
  11   3  10      127.48      113.75     13.23 o
  -9   4  10      268.87      312.76     49.23 o
  -8   4  10       92.57       67.28     13.42 o
  -7   4  10      492.87      490.07     18.19 o
  -6   4  10      296.34      244.76     13.97 o
  -5   4  10        8.29       11.99      8.87 o
  -4   4  10       51.18       64.60      8.71 o
  -3   4  10      308.53      299.90     11.82 o
  -2   4  10       34.65       28.10      7.48 o
  -1   4  10     1436.02     1476.74     28.52 o
   0   4  10      264.54      245.96      9.77 o
   1   4  10       27.16       47.57      7.95 o
   2   4  10       23.19       21.67      7.12 o
   3   4  10      112.75      117.67     10.70 o
   4   4  10       32.13       26.88      9.10 o
   5   4  10      626.11      613.72     19.86 o
   6   4  10       53.25       61.92     11.06 o
   7   4  10      367.91      397.20     21.58 o
   8   4  10       37.73       35.06     12.29 o
   9   4  10       23.13        2.75     11.75 o
  -7   5  10       21.00       29.04     12.68 o
  -6   5  10       14.44       20.79     12.16 o
  -5   5  10       90.92       88.19     12.75 o
  -4   5  10       65.11       75.82     12.30 o
  -3   5  10        2.26        9.43      9.09 o
  -2   5  10      275.41      270.44     11.71 o
  -1   5  10        0.23        5.78      8.07 o
   0   5  10        5.29        0.09      7.83 o
   1   5  10        8.81        8.94      8.28 o
   2   5  10        0.02        7.24     10.47 o
   3   5  10        8.15        2.63     10.62 o
   4   5  10      148.84      157.92     18.74 o
   5   5  10       16.39       13.58     17.91 o
   6   5  10       91.14      107.59     14.24 o
 -13   0  11       31.71       41.06     12.71 o
 -11   0  11       98.68      127.37     11.78 o
  -9   0  11     1949.28     2038.98     35.59 o
  -7   0  11     1618.73     1638.24     28.83 o
  -5   0  11      221.57      227.69      6.35 o
  -3   0  11     6335.03     6655.10     81.86 o
  -1   0  11     4810.81     4715.69     65.80 o
   1   0  11     2481.95     2547.36     37.01 o
   3   0  11     1791.52     1907.32     31.42 o
   5   0  11     3903.99     3894.60     54.76 o
   7   0  11     1403.28     1475.51     34.97 o
   9   0  11     1078.82     1106.18     43.11 o
  11   0  11      364.79      396.07     27.03 o
 -12   1  11       21.06       22.38      8.34 o
 -11   1  11       14.30       13.93      6.16 o
 -10   1  11      414.32      404.44     10.92 o
  -9   1  11        0.35        0.00      4.89 o
  -8   1  11      494.31      477.81      9.28 o
  -7   1  11        0.51        1.33      3.80 o
  -6   1  11      240.42      235.57      5.99 o
  -5   1  11       20.26       18.48      2.91 o
  -4   1  11      337.87      315.44      5.52 o
  -3   1  11       10.07        9.88      2.47 o
  -2   1  11     3126.19     3034.84     32.65 o
  -1   1  11       75.90       73.65      2.56 o
   0   1  11     3174.32     3173.61     30.58 o
   1   1  11      593.20      576.46      7.61 o
   2   1  11        0.87        5.53      2.29 o
   3   1  11      518.75      527.27      8.18 o
   4   1  11     1265.21     1220.56     17.46 o
   5   1  11       21.50       18.56      3.57 o
   6   1  11     2288.79     2252.66     28.95 o
   7   1  11        0.87        0.00      4.53 o
   8   1  11      855.47      824.52     16.05 o
   9   1  11      190.82      201.05     10.45 o
  10   1  11        9.55       14.62      8.00 o
  11   1  11       16.99       20.83      8.51 o
  12   1  11      242.57      252.77     17.56 o
 -12   2  11      115.46      140.72     13.87 o
 -11   2  11      113.23       97.49      7.37 o
 -10   2  11      142.46      146.71      9.91 o
  -9   2  11      442.29      426.48     23.41 o
  -8   2  11       28.10       14.12      6.83 o
  -7   2  11      191.89      188.53      8.58 o
  -6   2  11      120.25      120.66      5.96 o
  -5   2  11       17.80       25.00      4.01 o
  -4   2  11      832.60      820.12     13.06 o
  -3   2  11     1071.89     1052.68     17.78 o
  -2   2  11      988.24      994.34     14.21 o
  -1   2  11      285.96      289.81      6.67 o
   0   2  11       10.09       21.59      3.31 o
   1   2  11      376.41      394.76      8.86 o
   2   2  11     1039.07      960.61     15.12 o
   3   2  11      199.84      174.85      5.62 o
   4   2  11      463.92      426.22      8.77 o
   5   2  11      690.94      661.35     11.55 o
   6   2  11      133.47      142.03      7.43 o
   7   2  11      616.58      579.00     16.43 o
   8   2  11      205.39      220.56     10.07 o
   9   2  11       31.81       27.39      7.70 o
  10   2  11      323.68      341.23     19.22 o
  11   2  11        6.55        0.00     14.48 o
  12   2  11       56.46       45.69     14.30 o
 -11   3  11       77.20       79.91     13.41 o
 -10   3  11       83.97       60.13     12.16 o
  -9   3  11        8.89       17.05     12.29 o
  -8   3  11       27.98       26.61     11.31 o
  -7   3  11      396.10      386.22     20.45 o
  -6   3  11       66.07       54.12      9.31 o
  -5   3  11      819.55      840.26     18.44 o
  -4   3  11       29.84       21.48      6.61 o
  -3   3  11      337.08      357.63      9.55 o
  -2   3  11      882.34      869.79     15.75 o
  -1   3  11       50.95       45.93      5.29 o
   0   3  11      593.48      593.86     12.63 o
   1   3  11     1032.44     1005.25     17.28 o
   2   3  11        0.34        2.71      5.40 o
   3   3  11      638.44      586.53     16.95 o
   4   3  11      193.31      189.80     12.29 o
   5   3  11       72.49       61.04      7.69 o
   6   3  11       23.59       32.18      7.89 o
   7   3  11      370.29      384.40     16.10 o
   8   3  11      148.26      147.18     16.96 o
   9   3  11      288.64      307.66     15.52 o
  10   3  11        5.10        9.56     11.07 o
  11   3  11       77.01       86.37     12.89 o
  -9   4  11       65.10       75.07     33.94 o
  -8   4  11       19.06       24.20     23.33 o
  -7   4  11        7.35        4.52     10.31 o
  -6   4  11      615.04      626.83     20.91 o
  -5   4  11      253.70      198.77     12.68 o
  -4   4  11      463.34      544.46     16.25 o
  -3   4  11      323.43      318.35     12.69 o
  -2   4  11       14.85        7.74      7.61 o
  -1   4  11        9.73       13.26      6.83 o
   0   4  11      729.17      735.60     16.72 o
   1   4  11        0.14        0.75      6.54 o
   2   4  11      676.22      709.51     18.21 o
   3   4  11       37.30       39.66      9.37 o
   4   4  11      289.52      274.77     14.08 o
   5   4  11       29.18       26.95     10.02 o
   6   4  11       22.27       42.86     10.71 o
   7   4  11      163.06      146.57     20.21 o
   8   4  11      165.38      187.80     14.80 o
   9   4  11        3.77        0.00     11.95 o
  -6   5  11       19.61       39.41     12.75 o
  -5   5  11      152.74      172.67     15.88 o
  -4   5  11        1.45        0.00     11.54 o
  -3   5  11      153.00      188.37     12.17 o
  -2   5  11        0.53        5.85      8.99 o
  -1   5  11        6.90        9.22      8.24 o
   0   5  11       20.53       16.68      8.39 o
   1   5  11       61.29       84.45      9.57 o
   2   5  11        8.94        3.05     11.42 o
   3   5  11      177.29      195.50     15.04 o
   4   5  11       10.79        1.03     11.88 o
   5   5  11       55.74       39.92     12.61 o
   6   5  11        1.46        3.80     12.09 o
 -12   0  12       81.66      109.22     25.74 o
 -10   0  12       41.75       47.15      9.41 o
  -8   0  12       15.67       18.80     10.12 o
  -6   0  12     1658.81     1745.59     30.35 o
  -4   0  12     5954.34     6137.16     75.97 o
  -2   0  12      106.89       86.87      3.98 o
   0   0  12     1094.97     1097.61     16.24 o
   2   0  12      106.98       96.37      5.05 o
   4   0  12     1984.07     2072.22     30.84 o
   6   0  12       38.86       42.63      5.28 o
   8   0  12     1930.12     2017.34     52.91 o
  10   0  12      917.19      931.51     30.75 o
  12   0  12       50.41       72.39     18.02 o
 -12   1  12        0.09        0.00      7.37 o
 -11   1  12      379.51      369.85     10.46 o
 -10   1  12      152.73      135.54      7.18 o
  -9   1  12       52.88       63.07      5.72 o
  -8   1  12      310.00      326.61      8.19 o
  -7   1  12      661.65      667.43     10.33 o
  -6   1  12       50.11       51.02      4.86 o
  -5   1  12     2249.09     2306.25     24.79 o
  -4   1  12      168.98      181.76      4.45 o
  -3   1  12      544.01      487.25      6.79 o
  -2   1  12      249.52      216.40      4.80 o
  -1   1  12      431.41      416.80      5.85 o
   0   1  12      519.96      525.13      6.70 o
   1   1  12     2753.16     2671.15     24.89 o
   2   1  12      222.02      249.59      5.95 o
   3   1  12     3491.36     3439.23     35.89 o
   4   1  12      145.64      132.80      4.65 o
   5   1  12      463.88      457.86      8.79 o
   6   1  12       48.14       51.36      4.76 o
   7   1  12      677.00      713.62     13.75 o
   8   1  12      782.85      785.45     15.95 o
   9   1  12      473.05      477.67     21.05 o
  10   1  12       65.48       71.56      8.97 o
  11   1  12      196.60      218.15     13.06 o
  12   1  12       41.64       40.54     18.66 o
 -11   2  12        2.96        2.46      8.50 o
 -10   2  12       49.35       59.89      8.94 o
  -9   2  12      319.83      321.57     12.45 o
  -8   2  12        2.53        0.00      6.77 o
  -7   2  12      766.04      740.00     15.16 o
  -6   2  12     1174.27     1134.25     19.91 o
  -5   2  12       63.89       73.26      5.19 o
  -4   2  12      496.94      468.90      9.51 o
  -3   2  12      699.60      663.16     11.63 o
  -2   2  12      129.48      122.48      4.94 o
  -1   2  12     1045.87     1007.60     13.45 o
   0   2  12     1958.36     1854.44     23.65 o
   1   2  12      652.01      590.88     11.79 o
   2   2  12     1900.33     1900.03     26.21 o
   3   2  12      120.90      119.80      5.23 o
   4   2  12      212.30      216.60      8.06 o
   5   2  12      108.53      108.75      6.45 o
   6   2  12       73.98       72.73      6.18 o
   7   2  12      349.34      334.04     11.83 o
   8   2  12       50.52       48.28      7.96 o
   9   2  12        1.38        0.00      7.68 o
  10   2  12      229.51      225.05     13.16 o
  11   2  12      107.03      109.50     28.47 o
 -10   3  12       18.43       39.45     13.50 o
  -9   3  12       40.44       43.70     12.82 o
  -8   3  12      296.10      312.09     18.20 o
  -7   3  12       58.00       51.24     12.23 o
  -6   3  12       83.48      118.57     10.79 o
  -5   3  12      161.11      167.42      9.27 o
  -4   3  12       31.13       29.47      6.78 o
  -3   3  12      116.80      116.13      7.97 o
  -2   3  12     1501.61     1458.84     24.99 o
  -1   3  12     2198.34     2107.64     33.61 o
   0   3  12       14.72        6.66      6.48 o
   1   3  12      737.87      718.99     17.28 o
   2   3  12      151.60      154.36      8.92 o
   3   3  12      791.50      786.75     21.17 o
   4   3  12      518.14      542.57     17.71 o
   5   3  12      181.35      162.04     10.92 o
   6   3  12      444.20      473.65     20.09 o
   7   3  12      125.59      124.20     11.44 o
   8   3  12      188.64      194.78     13.40 o
   9   3  12       61.07       60.02     11.47 o
  10   3  12       51.73       82.91     18.30 o
  -8   4  12      112.70      124.51     16.08 o
  -7   4  12       57.45       95.94     12.41 o
  -6   4  12       75.33       70.06     11.52 o
  -5   4  12       54.00       61.86     11.15 o
  -4   4  12        0.41        0.00      7.89 o
  -3   4  12      368.65      368.18     13.74 o
  -2   4  12       95.87      107.18      9.61 o
  -1   4  12      410.37      442.62     14.90 o
   0   4  12      420.00      398.60     13.08 o
   1   4  12      233.63      243.14     10.54 o
   2   4  12        2.02        0.00      7.92 o
   3   4  12       31.18       27.87     10.08 o
   4   4  12        0.73        7.76      9.76 o
   5   4  12      632.03      632.39     25.14 o
   6   4  12       72.06       71.71     12.17 o
   7   4  12      135.52      150.67     14.04 o
   8   4  12        5.01        5.69     11.74 o
  -5   5  12       15.39        7.36     11.68 o
  -4   5  12       22.90       25.68     12.46 o
  -3   5  12      101.80      108.89     10.90 o
  -2   5  12      204.96      213.91     13.18 o
  -1   5  12       13.94        9.00      9.70 o
   0   5  12      285.97      313.16     15.31 o
   1   5  12       14.78       16.04      9.49 o
   2   5  12       13.14       26.10     10.33 o
   3   5  12        5.81        0.00     10.93 o
   4   5  12       85.55       95.98     13.93 o
   5   5  12        2.59       20.28     12.68 o
 -11   0  13      192.48      194.28     16.67 o
  -9   0  13      197.26      228.85     11.22 o
  -7   0  13      777.11      838.50     18.05 o
  -5   0  13        1.14       10.35      4.44 o
  -3   0  13      574.03      643.19     10.93 o
  -1   0  13     1813.84     1783.15     24.51 o
   1   0  13      581.01      557.33     11.26 o
   3   0  13       59.36       67.78      5.29 o
   5   0  13      854.91      890.60     16.48 o
   7   0  13     1948.41     2030.65     53.01 o
   9   0  13      244.73      254.31     15.81 o
  11   0  13       59.29       92.66     18.34 o
 -12   1  13        5.52       11.12      7.63 o
 -11   1  13      445.55      443.89     15.01 o
 -10   1  13      230.20      227.30      8.34 o
  -9   1  13       23.92       37.94      5.74 o
  -8   1  13      707.42      726.02     12.40 o
  -7   1  13        5.69       12.39      3.89 o
  -6   1  13      423.81      416.11      8.44 o
  -5   1  13      128.20      133.40      4.64 o
  -4   1  13      275.62      273.08      5.93 o
  -3   1  13      267.48      284.10      5.60 o
  -2   1  13     1947.59     1833.23     18.90 o
  -1   1  13        2.50        0.00      2.44 o
   0   1  13     2395.95     2394.25     23.05 o
   1   1  13      928.87      915.99     10.57 o
   2   1  13       12.75       13.75      2.97 o
   3   1  13      694.41      683.90      9.31 o
   4   1  13      982.48      991.17     12.24 o
   5   1  13       14.69        5.64      3.55 o
   6   1  13     1774.66     1839.55     27.54 o
   7   1  13       47.51       51.03      7.98 o
   8   1  13      161.10      186.47     17.46 o
   9   1  13      185.70      212.70     12.44 o
  10   1  13        7.85       18.09      9.50 o
  11   1  13       41.08       52.33     10.17 o
 -11   2  13       95.59      107.61     11.10 o
 -10   2  13       72.51       90.81     10.60 o
  -9   2  13      424.88      445.37     16.99 o
  -8   2  13       19.04       29.11      8.61 o
  -7   2  13      256.38      237.19      8.99 o
  -6   2  13      334.45      315.59     11.67 o
  -5   2  13       14.34       10.56      4.77 o
  -4   2  13      656.26      633.94     11.56 o
  -3   2  13     1037.18     1041.10     14.14 o
  -2   2  13      640.58      613.96      9.90 o
  -1   2  13     2097.45     2093.02     24.79 o
   0   2  13       19.76        8.71      3.60 o
   1   2  13      347.47      339.06      7.51 o
   2   2  13      716.75      642.16     11.98 o
   3   2  13       95.76       98.74      7.12 o
   4   2  13      445.38      445.74     19.97 o
   5   2  13      453.45      445.59     13.19 o
   6   2  13        7.12        5.03      6.30 o
   7   2  13      366.95      347.88     14.12 o
   8   2  13       96.23       94.02     10.05 o
   9   2  13       14.24       15.41      9.45 o
  10   2  13      138.75      133.89     14.91 o
  11   2  13       57.77       56.64     13.99 o
 -10   3  13       79.71       52.54     15.01 o
  -9   3  13       30.69       49.61     14.80 o
  -8   3  13      234.77      210.94     16.67 o
  -7   3  13        0.87        1.79     16.57 o
  -6   3  13        6.86        8.95      7.32 o
  -5   3  13      364.15      357.58     12.63 o
  -4   3  13       28.13       26.97      7.32 o
  -3   3  13      251.81      285.05     11.23 o
  -2   3  13      375.48      362.56     11.52 o
  -1   3  13       21.54       28.09      6.13 o
   0   3  13      928.48      923.21     20.14 o
   1   3  13      244.32      215.07     11.70 o
   2   3  13       77.91       84.38      9.69 o
   3   3  13      452.79      477.63     25.67 o
   4   3  13      197.48      168.13     11.51 o
   5   3  13       65.45       53.05      9.66 o
   6   3  13      466.88      430.95     19.46 o
   7   3  13       32.43       63.30     14.62 o
   8   3  13      104.88       98.38     11.95 o
   9   3  13      209.53      239.08     15.10 o
  10   3  13       42.62       35.82     12.26 o
  -8   4  13        4.32       11.18     28.31 o
  -7   4  13        0.12        0.00     10.33 o
  -6   4  13      236.61      238.61     15.52 o
  -5   4  13       43.83       53.33     11.44 o
  -4   4  13      421.94      435.18     15.11 o
  -3   4  13       51.15       46.81      8.60 o
  -2   4  13        2.04        0.00      8.20 o
  -1   4  13       30.08       18.81      8.49 o
   0   4  13      134.88      108.07      9.65 o
   1   4  13       34.84       35.97      7.61 o
   2   4  13      422.04      446.44     15.28 o
   3   4  13       24.85       26.48     10.51 o
   4   4  13      252.59      263.15     14.76 o
   5   4  13        2.32        0.00     10.71 o
   6   4  13        0.09        3.39     11.13 o
   7   4  13       15.74        8.08     11.86 o
   8   4  13      144.23      190.31     15.37 o
  -4   5  13       54.26       46.09     12.59 o
  -3   5  13      179.03      190.48     13.19 o
  -2   5  13        9.17        5.67     10.35 o
  -1   5  13        1.08        0.00      9.96 o
   0   5  13        1.16        1.53     11.38 o
   1   5  13       77.82       97.43     11.52 o
   2   5  13        0.48        0.00      9.80 o
   3   5  13      142.22      137.85     14.78 o
   4   5  13        0.66        0.00     11.68 o
 -10   0  14       94.44       96.16     11.38 o
  -8   0  14        1.71        0.00      6.57 o
  -6   0  14      625.04      661.30     17.57 o
  -4   0  14      302.14      262.75     13.10 o
  -2   0  14     1556.79     1535.61     25.55 o
   0   0  14      502.77      563.92     11.59 o
   2   0  14      944.10      967.63     16.84 o
   4   0  14     1392.03     1476.18     25.47 o
   6   0  14       55.33       59.49      6.77 o
   8   0  14      679.35      663.50     25.26 o
  10   0  14     1176.98     1261.58     49.23 o
 -11   1  14      190.49      205.91      9.29 o
 -10   1  14      240.14      261.52      9.09 o
  -9   1  14      347.61      347.01     12.66 o
  -8   1  14       33.36       43.25      6.00 o
  -7   1  14      149.63      154.13      6.28 o
  -6   1  14        4.73        2.38      5.06 o
  -5   1  14     1773.46     1806.51     21.48 o
  -4   1  14        0.02        2.90      3.20 o
  -3   1  14     1327.00     1347.19     15.97 o
  -2   1  14      322.94      315.43      5.64 o
  -1   1  14        2.59        5.07      2.69 o
   0   1  14      559.70      518.73      7.71 o
   1   1  14     1341.51     1277.54     14.37 o
   2   1  14      150.60      178.04      5.14 o
   3   1  14     2471.54     2483.17     27.10 o
   4   1  14       35.33       32.48      4.10 o
   5   1  14      392.17      406.82      9.81 o
   6   1  14       24.72       25.52      5.46 o
   7   1  14      338.68      378.51     12.28 o
   8   1  14       55.70       62.17      7.51 o
   9   1  14      692.74      726.09     23.81 o
  10   1  14        4.90        7.30     14.32 o
  11   1  14      153.17      138.35     20.91 o
 -11   2  14        2.62        0.00     14.38 o
 -10   2  14       44.16       40.83     10.68 o
  -9   2  14      111.85      142.75     11.52 o
  -8   2  14       89.18       83.77     10.21 o
  -7   2  14      152.71      154.30      9.07 o
  -6   2  14      355.63      351.48     14.65 o
  -5   2  14       57.20       69.16      5.95 o
  -4   2  14      554.99      522.32      9.79 o
  -3   2  14       14.99        9.43      3.77 o
  -2   2  14      883.84      865.03     12.76 o
  -1   2  14     1705.73     1671.81     20.73 o
   0   2  14     1231.87     1206.55     17.28 o
   1   2  14      497.38      494.29      9.72 o
   2   2  14      858.54      819.51     14.18 o
   3   2  14       62.72       52.81      5.68 o
   4   2  14      685.54      674.95     16.77 o
   5   2  14      668.34      597.75     19.32 o
   6   2  14       55.28       56.23      8.08 o
   7   2  14      206.40      196.17     11.46 o
   8   2  14      130.56      135.14     13.50 o
   9   2  14       53.40       59.06     10.48 o
  10   2  14      306.05      300.19     24.45 o
  -9   3  14        0.05        0.00     12.91 o
  -8   3  14      121.69      137.12     33.62 o
  -7   3  14      751.49      623.31     25.23 o
  -6   3  14      606.96      574.47     17.46 o
  -5   3  14      199.23      195.40     10.49 o
  -4   3  14        6.85       12.60      7.47 o
  -3   3  14        8.72       39.01      8.45 o
  -2   3  14       75.05      102.02      7.76 o
  -1   3  14      301.72      282.18     10.33 o
   0   3  14      796.37      763.18     16.81 o
   1   3  14        3.63        0.00      6.98 o
   2   3  14       74.03       78.60      9.89 o
   3   3  14      235.62      229.89     12.92 o
   4   3  14      161.83      177.57     24.45 o
   5   3  14      280.16      236.74     13.35 o
   6   3  14      205.87      246.82     14.17 o
   7   3  14        6.83        8.69     10.26 o
   8   3  14      254.36      238.16     15.20 o
   9   3  14       64.13       60.00     12.46 o
  -7   4  14      219.38      197.50     15.08 o
  -6   4  14       19.84       32.20     16.69 o
  -5   4  14        0.96        2.95     10.10 o
  -4   4  14       10.77        8.85      8.92 o
  -3   4  14      325.94      257.88     12.55 o
  -2   4  14        1.91        0.14      8.25 o
  -1   4  14      102.57      117.63     10.51 o
   0   4  14        0.83        0.00      9.06 o
   1   4  14      206.36      200.94     11.91 o
   2   4  14       45.68       40.11     10.82 o
   3   4  14        1.13        0.00     10.28 o
   4   4  14       11.73       14.83     11.46 o
   5   4  14       35.72       35.25     15.50 o
   6   4  14        2.06        0.00     11.58 o
   7   4  14      141.19      148.68     14.71 o
  -3   5  14        7.07        0.00     10.53 o
  -2   5  14      236.95      257.87     16.25 o
  -1   5  14       24.75       15.39     10.87 o
   0   5  14      145.47      160.53     13.03 o
   1   5  14        8.56       10.48     11.37 o
   2   5  14       47.62       67.13     12.31 o
 -11   0  15      124.44       81.55     12.93 o
  -9   0  15      761.20      780.26     19.79 o
  -7   0  15      559.55      526.03     14.45 o
  -5   0  15      293.74      274.72     11.80 o
  -3   0  15      671.48      672.25     14.39 o
  -1   0  15     1609.96     1585.47     26.48 o
   1   0  15     1651.40     1674.54     25.88 o
   3   0  15       13.68       17.35      5.14 o
   5   0  15      612.92      618.02     14.70 o
   7   0  15     1861.49     1804.11     39.19 o
   9   0  15      351.57      337.52     24.77 o
  11   0  15        1.00        4.50     17.05 o
 -11   1  15       32.48       42.67      7.62 o
 -10   1  15       67.07       82.28      7.60 o
  -9   1  15       51.94       52.26      6.71 o
  -8   1  15      804.17      860.79     18.17 o
  -7   1  15        3.89        6.50      4.98 o
  -6   1  15      459.01      453.03      9.31 o
  -5   1  15      319.91      344.24      7.69 o
  -4   1  15       26.51       23.78      3.73 o
  -3   1  15       85.85       88.94      4.28 o
  -2   1  15     1784.14     1792.85     18.74 o
  -1   1  15       66.82       73.89      3.99 o
   0   1  15     1440.73     1399.65     17.33 o
   1   1  15        1.15        0.00      3.50 o
   2   1  15      268.61      274.16      6.79 o
   3   1  15      238.92      235.02      6.74 o
   4   1  15      245.62      262.38      6.98 o
   5   1  15        7.06        0.00      4.70 o
   6   1  15      895.24      980.64     26.97 o
   7   1  15      237.79      226.48     10.12 o
   8   1  15      325.99      350.74     12.26 o
   9   1  15       15.99       28.95      9.57 o
  10   1  15       31.23       13.19     17.70 o
 -10   2  15       50.32       64.06      9.62 o
  -9   2  15      183.28      198.88     11.23 o
  -8   2  15       11.99       10.02      7.96 o
  -7   2  15       64.62       69.09      7.18 o
  -6   2  15       79.67       72.34      8.87 o
  -5   2  15        1.21        4.64      4.73 o
  -4   2  15      221.73      237.64      7.08 o
  -3   2  15      316.96      302.65      7.81 o
  -2   2  15       38.34       32.89      4.56 o
  -1   2  15      452.99      436.69      9.42 o
   0   2  15        0.80        5.98      4.17 o
   1   2  15      722.98      707.34     12.33 o
   2   2  15      403.31      371.89      9.38 o
   3   2  15        3.60        5.28      5.30 o
   4   2  15      310.11      284.32     11.18 o
   5   2  15      434.13      422.86     13.89 o
   6   2  15       31.33       27.03      8.03 o
   7   2  15      155.05      157.04     30.41 o
   8   2  15       42.39       48.38     16.57 o
   9   2  15       62.85       61.97     13.24 o
  10   2  15       19.87       38.61     18.02 o
  -9   3  15      193.83      159.58     16.90 o
  -8   3  15       34.95       25.20     13.61 o
  -7   3  15        7.67        5.77     12.52 o
  -6   3  15        5.49        3.21      8.02 o
  -5   3  15      295.14      300.34     12.11 o
  -4   3  15       88.56       93.56      9.18 o
  -3   3  15      488.37      473.94     15.38 o
  -2   3  15      382.89      367.66     13.59 o
  -1   3  15      173.49      170.74      9.07 o
   0   3  15       86.28      104.88      8.06 o
   1   3  15      304.84      313.31     12.06 o
   2   3  15        0.95        0.00      7.83 o
   3   3  15      505.88      496.60     27.19 o
   4   3  15      228.71      212.82     15.93 o
   5   3  15      351.41      338.91     19.22 o
   6   3  15       85.11       86.39     13.99 o
   7   3  15       20.91       16.73     13.20 o
   8   3  15       48.10       39.70     14.51 o
  -6   4  15       90.93       80.63     13.04 o
  -5   4  15       10.92        8.42      9.34 o
  -4   4  15      459.09      476.20     16.10 o
  -3   4  15        1.49        0.00      9.09 o
  -2   4  15      280.57      280.02     13.53 o
  -1   4  15      121.50      103.38     12.54 o
   0   4  15       79.17       72.12     11.30 o
   1   4  15        1.59        0.00      8.70 o
   2   4  15      254.91      273.33     19.00 o
   3   4  15        1.10        0.00     18.98 o
   4   4  15      135.14      153.73     16.34 o
   5   4  15        5.37       19.55     12.07 o
   6   4  15       27.35        9.01     12.26 o
 -10   0  16      637.75      663.65     24.29 o
  -8   0  16       14.94       16.40      8.52 o
  -6   0  16      544.59      541.35     18.54 o
  -4   0  16     1182.07     1189.75     23.63 o
  -2   0  16      208.90      190.23      8.06 o
   0   0  16      270.20      271.57      9.54 o
   2   0  16     3571.52     3584.08     51.09 o
   4   0  16     1097.70     1162.20     26.68 o
   6   0  16       96.86       93.97      9.33 o
   8   0  16      555.49      521.56     29.28 o
  10   0  16       91.39      182.75     20.27 o
 -10   1  16        0.02        4.40      6.98 o
  -9   1  16       80.81       80.79      6.74 o
  -8   1  16       64.93       87.75      6.57 o
  -7   1  16       89.40       89.53      8.28 o
  -6   1  16      139.89      139.58      6.54 o
  -5   1  16      822.52      814.83     15.70 o
  -4   1  16        0.11        0.00      3.95 o
  -3   1  16     1554.74     1579.10     21.50 o
  -2   1  16       23.46       24.09      4.49 o
  -1   1  16        0.86        0.79      3.81 o
   0   1  16      140.18      123.37      5.08 o
   1   1  16      217.27      238.31      6.83 o
   2   1  16      313.37      310.00      7.85 o
   3   1  16     1030.31     1044.53     15.09 o
   4   1  16       53.34       58.34      5.60 o
   5   1  16      453.75      451.40     13.64 o
   6   1  16      222.16      227.33     10.25 o
   7   1  16       23.56       14.38      7.55 o
   8   1  16       38.25       31.27      8.22 o
   9   1  16      645.32      682.43     34.75 o
  10   1  16        0.21        0.00     17.70 o
  -9   2  16       18.31       20.21      8.99 o
  -8   2  16       21.65       23.07      8.60 o
  -7   2  16       62.11       88.44      8.49 o
  -6   2  16       77.96       81.29      7.53 o
  -5   2  16       18.76       23.60      5.92 o
  -4   2  16      298.36      283.38      8.44 o
  -3   2  16       12.22       10.47      4.52 o
  -2   2  16      244.79      249.47      7.42 o
  -1   2  16        6.77        2.28      4.51 o
   0   2  16      166.56      162.41      8.05 o
   1   2  16      263.14      270.69     11.22 o
   2   2  16      522.11      503.17     12.27 o
   3   2  16       30.66       19.05      7.52 o
   4   2  16      700.50      639.02     17.38 o
   5   2  16      132.75      131.52     15.60 o
   6   2  16        1.04        2.83      9.35 o
   7   2  16      254.60      237.04     28.96 o
   8   2  16       16.80       16.03     11.93 o
   9   2  16        8.15        5.85     12.39 o
  -8   3  16      240.65      230.84     18.97 o
  -7   3  16       42.84       28.86     13.45 o
  -6   3  16      215.70      206.55     12.96 o
  -5   3  16      217.06      194.16     10.87 o
  -4   3  16        0.49        0.00      7.73 o
  -3   3  16       76.30       83.49      9.34 o
  -2   3  16      261.59      260.71     12.36 o
  -1   3  16      389.37      324.87     11.82 o
   0   3  16      813.04      810.62     18.15 o
   1   3  16      218.06      217.49     11.45 o
   2   3  16       73.22       69.79     10.07 o
   3   3  16      169.76      175.30     12.92 o
   4   3  16        6.25       14.46     12.40 o
   5   3  16       18.40       18.89     20.75 o
   6   3  16      357.88      343.03     20.23 o
   7   3  16       12.39        0.00     13.31 o
   8   3  16       52.80       37.19     16.25 o
  -5   4  16       59.51       89.60     10.78 o
  -4   4  16       12.87        8.47      9.57 o
  -3   4  16       46.44       32.64     12.07 o
  -2   4  16       46.73       23.96      9.33 o
  -1   4  16      650.97      617.27     23.36 o
   0   4  16        5.48        0.00      9.15 o
   1   4  16      147.54      171.90     12.42 o
   2   4  16       51.92       48.86     11.63 o
   3   4  16       12.86        8.47     11.44 o
   4   4  16       35.44       33.44     15.01 o
   5   4  16       75.77       96.98     24.45 o
  -9   0  17       53.57       64.76     10.38 o
  -7   0  17      363.15      348.35     14.62 o
  -5   0  17      447.02      434.69     15.72 o
  -3   0  17      497.28      506.17     14.34 o
  -1   0  17     1647.48     1736.29     32.19 o
   1   0  17      297.17      310.42     10.73 o
   3   0  17       39.52       38.54      9.47 o
   5   0  17      392.69      445.81     16.28 o
   7   0  17      756.97      747.07     25.12 o
   9   0  17       39.67       44.40     16.73 o
 -10   1  17      173.76      155.46     13.08 o
  -9   1  17       98.18       85.53      7.11 o
  -8   1  17      162.33      173.63      8.29 o
  -7   1  17        4.99        3.74      5.49 o
  -6   1  17      273.19      309.93      9.75 o
  -5   1  17        2.91        0.00      5.04 o
  -4   1  17        4.22        7.05      5.03 o
  -3   1  17      285.81      260.41      7.85 o
  -2   1  17     1031.45     1070.70     16.74 o
  -1   1  17      418.40      435.37     10.02 o
   0   1  17     1324.85     1302.08     19.41 o
   1   1  17       12.35        7.44      4.37 o
   2   1  17      107.58      111.88      5.82 o
   3   1  17      240.12      249.42      8.17 o
   4   1  17       84.44       99.58      6.78 o
   5   1  17      107.08      118.35      8.11 o
   6   1  17      258.98      292.74     12.29 o
   7   1  17       88.45       79.71      8.81 o
   8   1  17      386.38      408.33     26.71 o
   9   1  17      109.02       88.16     18.34 o
  -9   2  17      125.35      108.47     10.63 o
  -8   2  17      174.70      171.11     11.27 o
  -7   2  17      443.29      414.12     12.84 o
  -6   2  17       79.34       71.52      7.96 o
  -5   2  17       29.98       33.25      6.87 o
  -4   2  17       87.21      105.78      6.50 o
  -3   2  17       76.55       76.52      6.02 o
  -2   2  17      244.25      255.10      8.17 o
  -1   2  17      218.58      189.67      8.49 o
   0   2  17      158.48      144.55     11.37 o
   1   2  17      805.08      765.05     16.83 o
   2   2  17      105.21      110.18     11.33 o
   3   2  17        4.56        0.00      8.35 o
   4   2  17      111.98      109.86     11.19 o
   5   2  17      153.47      142.52     13.42 o
   6   2  17        0.66       14.98     11.31 o
   7   2  17      558.01      453.63     21.10 o
   8   2  17        0.69        0.00     16.25 o
  -7   3  17       10.00        2.86     13.45 o
  -6   3  17        5.57        2.98     10.89 o
  -5   3  17      170.75      183.57     11.20 o
  -4   3  17       62.70       53.71      9.11 o
  -3   3  17      560.16      492.84     15.86 o
  -2   3  17       15.59       14.52      8.60 o
  -1   3  17       30.58       21.02      9.10 o
   0   3  17      275.03      259.55     13.10 o
   1   3  17       30.42       23.05      8.85 o
   2   3  17       22.59       19.37      8.82 o
   3   3  17      331.71      319.38     15.47 o
   4   3  17       18.13       13.32     40.06 o
   5   3  17      118.23      101.47     15.22 o
   6   3  17       83.35       76.25     21.56 o
   7   3  17        1.36        0.00     19.63 o
  -4   4  17      158.03      188.35     12.76 o
  -3   4  17      230.89      209.16     12.79 o
  -2   4  17      245.41      272.07     17.60 o
  -1   4  17        2.54       17.33     12.81 o
   0   4  17        1.45        0.00      9.81 o
   1   4  17       58.00       52.79     11.03 o
   2   4  17       42.44       38.42     11.80 o
   3   4  17        5.69        0.00     11.51 o
   4   4  17      275.00      268.28     28.96 o
  -8   0  18       60.35       49.57      9.99 o
  -6   0  18      111.87      117.85     11.55 o
  -4   0  18     1037.90     1086.87     25.71 o
  -2   0  18      396.81      438.88     14.24 o
   0   0  18        5.09        0.41      6.77 o
   2   0  18      547.85      566.88     18.74 o
   4   0  18      585.20      632.16     19.04 o
   6   0  18      126.12      117.03     12.38 o
   8   0  18      275.75      279.60     22.84 o
  -9   1  18        1.56        0.38      6.87 o
  -8   1  18       44.59       39.57      6.87 o
  -7   1  18        8.12        4.86      6.36 o
  -6   1  18       86.87       93.99      7.09 o
  -5   1  18      326.38      358.37     10.65 o
  -4   1  18       32.31       27.77      5.59 o
  -3   1  18      527.30      520.61     11.11 o
  -2   1  18        4.26        4.12      5.47 o
  -1   1  18      105.65       97.78      6.59 o
   0   1  18      210.53      233.51      9.02 o
   1   1  18      388.59      407.82     12.45 o
   2   1  18      176.93      180.22      8.34 o
   3   1  18      473.42      488.20     13.77 o
   4   1  18        1.06        0.00      6.26 o
   5   1  18      227.97      235.17     13.42 o
   6   1  18      147.81      151.44     10.06 o
   7   1  18       61.48       52.41     14.32 o
   8   1  18      249.83      211.01     35.23 o
  -8   2  18        5.59        3.31     10.71 o
  -7   2  18      219.56      195.39     10.00 o
  -6   2  18      199.27      174.40      9.34 o
  -5   2  18       80.82       84.70      8.10 o
  -4   2  18      444.68      412.55     12.56 o
  -3   2  18        1.58        0.00      6.77 o
  -2   2  18       97.38      107.47      8.40 o
  -1   2  18      204.99      215.28     10.84 o
   0   2  18        5.46        1.06      7.73 o
   1   2  18      132.42      129.01      9.75 o
   2   2  18      440.52      475.32     17.54 o
   3   2  18       16.15       13.66      9.59 o
   4   2  18      461.41      470.72     17.75 o
   5   2  18       49.85       42.15     12.18 o
   6   2  18      155.90      126.98     15.12 o
   7   2  18       27.56       42.82     12.84 o
   8   2  18      117.58      116.80     20.27 o
  -6   3  18      101.68      106.15     11.86 o
  -5   3  18       96.72       94.80     10.31 o
  -4   3  18        1.97        0.00      8.59 o
  -3   3  18      100.47       97.47     10.10 o
  -2   3  18      193.12      172.15     11.49 o
  -1   3  18       40.30       22.90     11.66 o
   0   3  18      220.12      230.19     12.64 o
   1   3  18       90.86       76.17      9.92 o
   2   3  18       79.30       90.42     10.34 o
   3   3  18      171.75      177.24     16.59 o
   4   3  18        3.02        3.54     19.31 o
   6   3  18       69.47       46.65     21.88 o
  -2   4  18       28.26       20.51     12.82 o
  -1   4  18      104.19      109.16     11.69 o
   0   4  18        0.42        0.00     15.56 o
   1   4  18      123.60      122.36     12.34 o
  -7   0  19      384.19      410.45     30.23 o
  -5   0  19      115.95      134.20     11.84 o
  -3   0  19       12.26       15.04      9.12 o
  -1   0  19      577.66      567.00     18.00 o
   1   0  19      740.14      745.08     20.78 o
   3   0  19       35.95       40.52      9.09 o
   5   0  19       96.55      121.37     11.07 o
   7   0  19       36.98       62.42     16.41 o
  -8   1  19       93.42      113.11      7.97 o
  -7   1  19       36.94       19.72      6.82 o
  -6   1  19      207.49      212.77      8.89 o
  -5   1  19        2.63        0.00      6.20 o
  -4   1  19        5.61        9.16      6.09 o
  -3   1  19        1.61        8.26      6.43 o
  -2   1  19        4.83        6.89      6.32 o
  -1   1  19        0.69        0.00      6.19 o
   0   1  19     1205.94     1204.15     21.43 o
   1   1  19       44.93       43.11      8.69 o
   2   1  19      274.54      277.05     10.07 o
   3   1  19       13.86       18.00      7.66 o
   4   1  19       12.39       10.97      6.62 o
   5   1  19      149.60      161.12     11.45 o
   6   1  19      571.02      619.98     37.64 o
   7   1  19        3.27       12.45     12.23 o
   8   1  19       54.08       45.29     14.11 o
  -7   2  19      226.31      215.80     10.58 o
  -6   2  19        1.78        6.99      8.73 o
  -5   2  19       80.34       78.78      9.56 o
  -4   2  19      223.11      221.34     11.53 o
  -3   2  19       41.69       30.86      8.71 o
  -2   2  19      443.79      441.74     15.20 o
  -1   2  19      875.57      851.16     27.86 o
   0   2  19       76.45       83.58      9.39 o
   1   2  19       62.21       87.09      9.57 o
   2   2  19      232.17      213.48     13.51 o
   3   2  19       26.34       14.64      9.96 o
   4   2  19      345.13      346.65     20.83 o
   5   2  19      102.69      110.10     14.06 o
   6   2  19        0.75        1.32     12.55 o
   7   2  19      315.37      324.97     26.06 o
  -5   3  19       86.12       83.22     10.35 o
  -4   3  19       24.93       21.17      9.37 o
  -3   3  19      108.35      112.42     10.77 o
  -2   3  19      125.70      115.98     11.23 o
  -1   3  19      106.24      113.39     17.34 o
   0   3  19       46.37       43.11     18.50 o
   1   3  19       16.45       24.85     15.28 o
   2   3  19       14.77       12.75     14.75 o
   3   3  19      186.54      207.53     25.42 o
   4   3  19        8.84       15.77     20.27 o
  -6   0  20       41.63       48.99     10.54 o
  -4   0  20      668.91      687.68     30.92 o
  -2   0  20      938.45      991.59     25.52 o
   0   0  20       28.16       11.84      8.93 o
   2   0  20      314.41      325.70     14.44 o
   4   0  20      377.09      403.13     16.08 o
   6   0  20      197.46      187.40     18.92 o
  -7   1  20        5.16        3.01      7.05 o
  -6   1  20       13.23        8.78      6.85 o
  -5   1  20       98.49       95.93      7.35 o
  -4   1  20        3.13        0.00      6.36 o
  -3   1  20      304.58      298.18     10.62 o
  -2   1  20       26.07       24.52      6.92 o
  -1   1  20      113.65      103.48      7.71 o
   0   1  20       12.58       11.45      6.62 o
   1   1  20       40.52       49.99      7.25 o
   2   1  20        9.64       14.92      7.60 o
   3   1  20      459.39      497.21     13.52 o
   4   1  20        0.00        6.58      6.85 o
   5   1  20      306.01      285.01     15.08 o
   6   1  20       16.22       24.92     12.67 o
  -6   2  20       68.54       73.88     10.22 o
  -5   2  20      151.37      126.69     10.69 o
  -4   2  20      195.63      197.19     11.62 o
  -3   2  20       33.14       27.84      9.18 o
  -2   2  20       42.13       61.12      9.69 o
  -1   2  20       85.91       76.48      9.85 o
   0   2  20       30.75       33.41      9.12 o
   1   2  20      263.01      257.70     17.23 o
   2   2  20       98.82      119.00     12.50 o
   3   2  20       56.88       51.78     11.28 o
   4   2  20      213.57      218.32     14.48 o
   5   2  20       25.15        8.47     12.87 o
  -3   3  20       61.71       43.42     15.34 o
  -2   3  20       16.68        0.00     14.67 o
  -1   3  20       29.70       31.74     15.85 o
   0   3  20      181.00      143.04     18.01 o
   1   3  20        8.06       23.15     15.34 o
   2   3  20       82.31       80.08     17.91 o
  -5   0  21      152.27      157.63     19.19 o
  -3   0  21        2.10        0.00      9.89 o
  -1   0  21      984.85     1034.53     31.19 o
   1   0  21      669.32      674.29     20.95 o
   3   0  21       13.92        7.59      9.98 o
   5   0  21       92.38      113.02     14.50 o
  -6   1  21      131.16      108.17      8.26 o
  -5   1  21       40.10       41.32      7.32 o
  -4   1  21       42.04       45.81      7.74 o
  -3   1  21       23.67       25.95      6.96 o
  -2   1  21      123.60      133.72      8.68 o
  -1   1  21       56.47       45.78      7.67 o
   0   1  21       90.26      107.67     10.67 o
   1   1  21        9.70        5.95      6.95 o
   2   1  21      370.23      349.19     11.72 o
   3   1  21       15.95       18.33      7.30 o
   4   1  21        9.33       19.61      9.35 o
   5   1  21        4.53       18.32     11.00 o
  -4   2  21      122.13      141.83     19.46 o
  -3   2  21        1.38       10.80      9.11 o
  -2   2  21       21.81       52.12     12.40 o
  -1   2  21      111.87      119.89     10.90 o
   0   2  21       96.66       87.62     12.45 o
   1   2  21       98.00      103.90     10.68 o
   2   2  21        0.64       13.40     11.05 o
   3   2  21       66.44       55.72     12.13 o
   4   2  21      122.77      145.21     15.84 o
  -4   0  22      105.07      116.22     12.22 o
  -2   0  22      442.59      413.76     17.19 o
   0   0  22        6.39        1.49     10.23 o
   2   0  22      152.84      187.47     12.73 o
   4   0  22      471.45      458.26     37.81 o
  -4   1  22       13.07        4.55      7.11 o
  -3   1  22      386.98      397.42     11.79 o
  -2   1  22       21.55       24.74      7.66 o
  -1   1  22       77.74       91.01      8.31 o
   0   1  22       54.66       62.77      8.20 o
   1   1  22       17.91       23.18      7.58 o
   2   1  22       23.30       27.92      9.72 o
   3   1  22      198.25      231.60     12.94 o
  -1   2  22      105.16      106.91     11.40 o
   0   2  22       22.36       14.69     10.21 o
  -1   0  23       38.55       59.07     11.54 o
   1   0  23      354.37      342.84     28.71 o
 
